# Supplementary material for: 5-Fluoro-2-(4-fluoro­phen­yl)-3-methyl­sulfinyl-1-benzofuran
Source: Acta Crystallogr Sect E Struct Rep Online. 2009 Oct 3;65(Pt 11):o2608. doi: 10.1107/S1600536809039312 (PMC2971451; doi:10.1107/S1600536809039312)
Supplement: Supplementary file 2 [file e-65-o2608-Isup2.hkl]

# 
# h,k,l, Fc-squared, Fo-squared, sigma(Fo-squared) and status flag 
# 
data_I
_shelx_title ' 09ZG-S IN P-1' 
_shelx_refln_list_code          4 
_shelx_F_calc_maximum      102.40 
_exptl_crystal_F_000       300.00 
_reflns_d_resolution_high  0.7698 
 
loop_ 
 _symmetry_equiv_pos_as_xyz 
 'x, y, z' 
 '-x, -y, -z' 
 
_cell_length_a     7.9275 
_cell_length_b     8.2069 
_cell_length_c    10.6822 
_cell_angle_alpha  97.033 
_cell_angle_beta   91.516 
_cell_angle_gamma 113.533 
 
_shelx_F_squared_multiplier     1.000 
 
loop_ 
 _refln_index_h 
 _refln_index_k 
 _refln_index_l 
 _refln_F_squared_calc 
 _refln_F_squared_meas 
 _refln_F_squared_sigma 
 _refln_observed_status 
   1   0   0        1.35        3.25      0.07 o 
   2   0   0      394.89      397.95      3.09 o 
   3   0   0       13.00       15.41      0.25 o 
   4   0   0      181.36      213.00      1.74 o 
   5   0   0      352.04      378.80      3.55 o 
   6   0   0      226.82      226.65      3.89 o 
   7   0   0       12.14       11.98      1.72 o 
   8   0   0       16.07       18.30      2.20 o 
   9   0   0       44.11       43.73      2.23 o 
  -9   1   0        2.77        2.20      0.95 o 
  -8   1   0       10.59       10.79      2.25 o 
  -7   1   0      188.49      189.59      3.41 o 
  -6   1   0       12.64       13.59      0.36 o 
  -5   1   0      225.18      233.10      2.15 o 
  -4   1   0     1139.78     1110.02      8.40 o 
  -3   1   0      778.20      782.28      6.30 o 
  -2   1   0     3876.29     3479.96     28.16 o 
  -1   1   0      253.02      261.18      2.65 o 
   0   1   0     1039.10      990.92     24.81 o 
   1   1   0      417.23      440.51      8.82 o 
   2   1   0      699.59      759.20      6.91 o 
   3   1   0       83.07      100.49      0.97 o 
   4   1   0      986.26     1022.63      9.47 o 
   5   1   0        6.82       10.95      0.57 o 
   6   1   0      243.79      239.41      9.10 o 
   7   1   0      148.10      141.31      6.51 o 
   8   1   0      119.70      109.89      5.84 o 
 -10   2   0       43.39       43.57      2.21 o 
  -9   2   0       12.55       13.73      1.31 o 
  -8   2   0       46.28       49.78      2.05 o 
  -7   2   0        3.25        3.15      0.28 o 
  -6   2   0      500.48      496.87      4.45 o 
  -5   2   0      436.78      425.87      3.80 o 
  -4   2   0      185.42      181.02      1.79 o 
  -3   2   0      416.83      424.92      3.46 o 
  -2   2   0    10486.44     9309.87     90.44 o 
  -1   2   0        6.41        9.45      0.28 o 
   0   2   0     3056.75     2804.55     27.77 o 
   1   2   0     2202.58     2273.50     19.44 o 
   2   2   0       73.31       86.95      0.93 o 
   3   2   0      285.59      359.71      3.69 o 
   4   2   0      116.10      116.02      1.44 o 
   5   2   0        5.10        3.93      1.05 o 
   6   2   0      108.30      106.05      5.27 o 
   7   2   0       24.98       24.14      2.59 o 
   8   2   0      120.21      101.74      5.75 o 
 -10   3   0        4.29        2.87      1.34 o 
  -9   3   0       60.04       66.11      1.82 o 
  -8   3   0       54.89       60.43      1.56 o 
  -7   3   0       18.19       15.75      0.61 o 
  -6   3   0       27.86       32.89      1.15 o 
  -5   3   0        0.77        1.02      0.31 o 
  -4   3   0       13.67        8.81      0.28 o 
  -3   3   0      529.86      521.40      6.69 o 
  -2   3   0     1145.30     1262.18     14.86 o 
  -1   3   0      400.35      367.30      4.00 o 
   0   3   0     2917.87     3047.96     46.91 o 
   1   3   0      160.52      200.94      1.86 o 
   2   3   0       57.17       57.74      1.01 o 
   3   3   0      205.92      229.41      2.46 o 
   4   3   0      231.77      238.17      8.91 o 
   5   3   0       73.50       75.78      4.12 o 
   6   3   0        0.31        1.63      1.05 o 
   7   3   0        0.64        0.57      1.15 o 
 -10   4   0       46.04       46.22      1.81 o 
  -9   4   0       41.31       40.45      2.97 o 
  -8   4   0        5.53        6.45      0.37 o 
  -7   4   0      126.29      127.11      1.46 o 
  -6   4   0       31.88       30.18      0.53 o 
  -5   4   0     1744.45     1701.18     14.11 o 
  -4   4   0      898.18      912.25      8.20 o 
  -3   4   0      326.33      347.69      3.56 o 
  -2   4   0       10.50        8.02      0.43 o 
  -1   4   0      359.47      357.89      4.55 o 
   0   4   0     1147.33     1211.52     11.48 o 
   1   4   0     1266.52     1416.74     11.34 o 
   2   4   0       69.71       67.16      0.82 o 
   3   4   0      176.36      167.18      6.71 o 
   4   4   0       58.24       48.28      3.16 o 
   5   4   0       91.96       79.04      4.50 o 
   6   4   0       23.61       19.16      2.40 o 
   7   4   0       51.68       57.77      4.22 o 
 -10   5   0        2.82        1.49      0.64 o 
  -9   5   0       38.40       41.17      1.11 o 
  -8   5   0      134.82      137.37      1.98 o 
  -7   5   0      102.66      100.82      1.33 o 
  -6   5   0        2.63        1.77      0.34 o 
  -5   5   0       90.03       89.33      1.17 o 
  -4   5   0      587.39      622.72      6.19 o 
  -3   5   0       78.06       75.17      2.32 o 
  -2   5   0        7.01       10.23      0.34 o 
  -1   5   0      138.20      147.06      2.18 o 
   0   5   0      235.42      217.38      2.32 o 
   1   5   0      163.58      154.66      1.74 o 
   2   5   0       86.99       71.19      1.82 o 
   3   5   0       55.93       46.94      3.07 o 
   4   5   0        5.44        3.45      1.15 o 
   5   5   0       30.26       25.68      2.59 o 
   6   5   0       36.62       31.61      3.16 o 
 -10   6   0       12.85       13.98      1.10 o 
  -9   6   0        2.68        2.59      0.54 o 
  -8   6   0       57.09       55.01      1.14 o 
  -7   6   0        0.13       -0.18      0.24 o 
  -6   6   0       17.58       35.34      1.53 o 
  -5   6   0      232.80      225.62      2.78 o 
  -4   6   0      214.31      203.77      2.37 o 
  -3   6   0        1.99        2.28      0.42 o 
  -2   6   0      838.42      856.26      9.82 o 
  -1   6   0      739.12      692.19      7.51 o 
   0   6   0       60.89       60.96      0.92 o 
   1   6   0        0.02        0.18      0.18 o 
   2   6   0       85.60       91.78      4.60 o 
   3   6   0       71.72       62.27      3.83 o 
   4   6   0       78.91       71.66      4.41 o 
   5   6   0       28.98       25.48      2.78 o 
  -9   7   0       28.88       26.67      1.25 o 
  -8   7   0      247.28      239.79      4.04 o 
  -7   7   0       69.26       73.49      1.39 o 
  -6   7   0        6.40        8.38      0.49 o 
  -5   7   0      148.41      141.62      2.02 o 
  -4   7   0      148.43      151.56      2.08 o 
  -3   7   0      233.85      225.97      2.73 o 
  -2   7   0       53.38       59.04      1.15 o 
  -1   7   0        3.07        5.09      0.30 o 
   0   7   0       15.93       20.51      0.55 o 
   1   7   0       75.74       89.51      2.88 o 
   2   7   0       27.30       27.30      2.49 o 
   3   7   0      124.36      135.37      6.42 o 
   4   7   0        6.01        5.56      1.63 o 
  -9   8   0       77.29       70.93      1.91 o 
  -8   8   0       46.25       44.25      1.70 o 
  -7   8   0       33.28       33.62      1.60 o 
  -6   8   0      173.20      173.16      3.16 o 
  -5   8   0        1.57        1.33      0.30 o 
  -4   8   0      581.02      588.63      7.35 o 
  -3   8   0       72.47       67.53      1.41 o 
  -2   8   0      178.02      183.72      2.27 o 
  -1   8   0      126.51      133.66      1.89 o 
   0   8   0      255.39      255.82      8.29 o 
   1   8   0        5.52        2.30      0.74 o 
   2   8   0       16.37       18.59      2.20 o 
  -8   9   0       57.18       57.31      1.72 o 
  -7   9   0       38.87       40.21      1.41 o 
  -6   9   0       17.29       16.78      0.97 o 
  -5   9   0        4.19        3.60      0.67 o 
  -4   9   0       67.55       68.39      1.73 o 
  -3   9   0        3.94        6.09      0.51 o 
  -2   9   0       92.28       99.40      1.62 o 
  -1   9   0       87.71       87.65      1.91 o 
   0   9   0       12.15       17.80      1.39 o 
   1   9   0       23.75       23.20      1.65 o 
  -6  10   0       22.31       25.47      1.13 o 
  -5  10   0       95.37       98.59      2.26 o 
  -4  10   0       13.48       14.69      0.91 o 
  -3  10   0       51.66       51.61      1.50 o 
  -2  10   0        2.03        0.68      0.70 o 
  -1  10   0        5.52        6.42      1.34 o 
   1 -10   1        3.02        3.07      1.15 o 
   2 -10   1       24.80       24.66      1.32 o 
   3 -10   1       72.25       74.33      1.61 o 
   4 -10   1        6.68        8.45      0.83 o 
   5 -10   1       91.07       92.88      2.97 o 
   6 -10   1       16.31       16.88      1.24 o 
   7 -10   1       58.07       59.25      2.22 o 
  -1  -9   1        4.56        6.23      1.44 o 
   0  -9   1        1.93        3.04      0.75 o 
   1  -9   1       84.29       89.83      1.63 o 
   2  -9   1       86.08       87.46      1.49 o 
   3  -9   1       15.21       15.34      0.65 o 
   4  -9   1       59.20       62.54      3.11 o 
   5  -9   1       10.19       10.71      1.34 o 
   6  -9   1       44.58       41.74      1.72 o 
   7  -9   1       36.55       36.19      1.65 o 
   8  -9   1        7.40        7.41      0.73 o 
  -3  -8   1        9.59        8.81      1.82 o 
  -2  -8   1      113.65      106.82      5.46 o 
  -1  -8   1       48.77       50.77      2.14 o 
   0  -8   1      206.78      216.78      5.40 o 
   1  -8   1        1.68        0.82      0.22 o 
   2  -8   1       15.29       14.16      0.53 o 
   3  -8   1        0.77        0.59      0.27 o 
   4  -8   1       48.09       46.13      1.55 o 
   5  -8   1       60.96       62.04      1.40 o 
   6  -8   1      193.74      189.26      3.34 o 
   7  -8   1        6.05        6.19      0.99 o 
   8  -8   1        0.65        0.58      0.42 o 
   9  -8   1        6.42        7.22      0.73 o 
  -4  -7   1       91.63       91.59      5.27 o 
  -3  -7   1       44.43       47.81      3.45 o 
  -2  -7   1       46.53       46.56      3.26 o 
  -1  -7   1      194.40      195.77      4.95 o 
   0  -7   1      327.97      335.04      3.53 o 
   1  -7   1       94.99       87.95      1.33 o 
   2  -7   1      590.19      593.82      7.07 o 
   3  -7   1       61.35       53.91      1.06 o 
   4  -7   1       54.60       52.04      1.24 o 
   5  -7   1       88.77       89.82      1.65 o 
   6  -7   1        0.96        1.58      0.32 o 
   7  -7   1      173.19      166.33      2.17 o 
   8  -7   1       88.93       85.14      2.68 o 
   9  -7   1        4.81        5.52      0.64 o 
  -5  -6   1       82.35       82.01      4.98 o 
  -4  -6   1        0.23        0.48      0.96 o 
  -3  -6   1       34.65       35.73      2.87 o 
  -2  -6   1        0.03       -0.29      0.67 o 
  -1  -6   1      112.53      106.76      1.34 o 
   0  -6   1      646.91      688.47      7.49 o 
   1  -6   1      229.73      225.08      3.65 o 
   2  -6   1       23.63       21.58      0.59 o 
   3  -6   1       16.67       16.03      0.59 o 
   4  -6   1       13.40       10.28      0.46 o 
   5  -6   1        0.43        0.48      0.21 o 
   6  -6   1     1082.62     1058.12      9.44 o 
   7  -6   1       23.17       20.21      0.61 o 
   8  -6   1       13.27       14.49      0.62 o 
   9  -6   1        0.17       -0.38      0.38 o 
  10  -6   1        2.85        1.78      0.67 o 
  -6  -5   1        1.68        0.67      1.15 o 
  -5  -5   1       10.58        7.66      1.63 o 
  -4  -5   1       35.70       36.21      2.87 o 
  -3  -5   1       66.72       67.64      3.74 o 
  -2  -5   1      351.93      330.06      6.38 o 
  -1  -5   1     1015.19      997.19      9.38 o 
   0  -5   1      248.74      269.80      3.14 o 
   1  -5   1        5.48        8.28      0.38 o 
   2  -5   1       97.09       90.08      1.23 o 
   3  -5   1      581.21      581.06      5.79 o 
   4  -5   1      259.12      261.20      5.23 o 
   5  -5   1       12.89        8.53      0.35 o 
   6  -5   1       10.11        9.75      0.36 o 
   7  -5   1       31.89       28.65      0.65 o 
   8  -5   1       12.40       11.88      0.49 o 
   9  -5   1        0.05       -0.21      0.28 o 
  10  -5   1        0.16       -0.26      0.55 o 
  -7  -4   1       24.39       20.41      2.59 o 
  -6  -4   1       12.45       10.92      1.82 o 
  -5  -4   1        9.74        8.14      1.53 o 
  -4  -4   1      296.75      265.28      9.96 o 
  -3  -4   1        2.02        2.97      0.35 o 
  -2  -4   1       10.58       15.55      0.33 o 
  -1  -4   1      323.98      321.76      3.25 o 
   0  -4   1      725.95      720.47      6.95 o 
   1  -4   1      495.84      523.02      4.94 o 
   2  -4   1      494.77      515.69      5.28 o 
   3  -4   1       38.51       46.65      1.64 o 
   4  -4   1      385.15      408.95      4.57 o 
   5  -4   1      198.46      208.44      2.45 o 
   6  -4   1      181.38      171.47      1.80 o 
   7  -4   1      254.49      250.72      3.65 o 
   8  -4   1       23.65       23.18      0.74 o 
   9  -4   1       18.88       19.69      1.13 o 
  10  -4   1        0.64        0.67      1.15 o 
  -7  -3   1        7.03        5.75      1.53 o 
  -6  -3   1       45.12       41.96      3.16 o 
  -5  -3   1       57.86       56.33      3.45 o 
  -4  -3   1        1.35        0.89      0.48 o 
  -3  -3   1      311.67      331.51      5.86 o 
  -2  -3   1     1342.10     1391.50     14.14 o 
  -1  -3   1      140.15      141.75      1.51 o 
   0  -3   1      547.90      605.99      5.83 o 
   1  -3   1       95.51      120.13      1.40 o 
   2  -3   1       69.05       66.90      0.85 o 
   3  -3   1     1461.49     1467.32     25.35 o 
   4  -3   1       71.29       85.31      1.02 o 
   5  -3   1       94.46       80.99      0.96 o 
   6  -3   1      504.73      501.75      4.52 o 
   7  -3   1       15.12       13.77      0.45 o 
   8  -3   1       45.64       47.12      1.43 o 
   9  -3   1       13.75       14.14      1.36 o 
  10  -3   1        4.93        3.83      1.34 o 
  -8  -2   1        4.48        3.26      1.44 o 
  -7  -2   1       54.29       51.64      3.64 o 
  -6  -2   1       59.91       62.75      3.74 o 
  -5  -2   1      209.32      205.18      5.60 o 
  -4  -2   1      136.73      144.72      1.86 o 
  -3  -2   1      330.62      342.35      3.93 o 
  -2  -2   1        0.71        3.23      0.17 o 
  -1  -2   1     1054.13     1049.69     17.04 o 
   0  -2   1      881.50      968.50      9.21 o 
   1  -2   1     4046.27     3766.18     39.05 o 
   2  -2   1     1341.86     1310.48     22.68 o 
   3  -2   1       95.05      107.59      1.08 o 
   4  -2   1       23.52       26.94      0.40 o 
   5  -2   1      210.50      199.30      1.94 o 
   6  -2   1        0.84        0.05      0.15 o 
   7  -2   1      268.90      267.60      3.04 o 
   8  -2   1       30.75       29.21      1.13 o 
   9  -2   1       52.94       58.58      2.42 o 
  -9  -1   1        1.01        0.96      1.25 o 
  -8  -1   1      105.56      102.32      5.46 o 
  -7  -1   1        0.63        0.67      0.96 o 
  -6  -1   1       66.73       60.54      1.75 o 
  -5  -1   1        0.70        0.26      0.26 o 
  -4  -1   1       41.84       48.11      0.89 o 
  -3  -1   1      134.45      137.59      1.54 o 
  -2  -1   1     1721.46     1720.54     18.86 o 
  -1  -1   1      942.14      934.43     19.83 o 
   0  -1   1     1180.25     1133.06     15.36 o 
   1  -1   1      488.73      457.50      6.64 o 
   2  -1   1      217.93      234.16      1.96 o 
   3  -1   1       13.41       11.38      0.30 o 
   4  -1   1       26.65       25.68      0.37 o 
   5  -1   1        4.28        3.18      0.17 o 
   6  -1   1      350.60      345.16      3.36 o 
   7  -1   1       32.04       31.35      1.26 o 
   8  -1   1       33.42       33.81      1.80 o 
   9  -1   1       12.28       13.92      1.43 o 
  -9   0   1      107.03      111.86      3.61 o 
  -8   0   1        5.83        3.25      1.39 o 
  -7   0   1        3.75        5.26      0.81 o 
  -6   0   1      269.14      265.41      4.44 o 
  -5   0   1       80.55       78.92      0.73 o 
  -4   0   1        0.13        0.95      0.08 o 
  -3   0   1       41.92       48.66      0.42 o 
  -2   0   1     6860.97     6247.33     51.63 o 
  -1   0   1      228.87      229.72      1.91 o 
   0   0   1      936.89      829.70     10.49 o 
   1   0   1      224.33      244.90      2.12 o 
   2   0   1     1573.67     1531.85     17.68 o 
   3   0   1        7.18        8.10      0.16 o 
   4   0   1      119.32      134.09      1.17 o 
   5   0   1      190.85      188.73      1.75 o 
   6   0   1      107.67      104.28      2.48 o 
   7   0   1        0.94       -0.38      0.86 o 
   8   0   1        0.01       -0.77      0.96 o 
   9   0   1       22.48       20.60      2.59 o 
  -9   1   1       50.91       52.58      2.30 o 
  -8   1   1       63.45       67.01      1.74 o 
  -7   1   1      103.63      108.72      1.84 o 
  -6   1   1       98.84      114.21      1.58 o 
  -5   1   1       16.81       14.49      0.28 o 
  -4   1   1        0.31        0.03      0.09 o 
  -3   1   1     2942.82     2911.26     31.90 o 
  -1   1   1      342.78      350.61      2.79 o 
   0   1   1       80.60       83.16      0.74 o 
   1   1   1      972.01      976.47     12.00 o 
   2   1   1      600.14      599.49      5.40 o 
   3   1   1      380.66      413.43      4.14 o 
   4   1   1        2.60        2.20      0.19 o 
   5   1   1      132.80      130.76      2.18 o 
   6   1   1        5.80        5.36      1.25 o 
   7   1   1      108.73      108.26      5.56 o 
   8   1   1       40.03       37.94      3.35 o 
 -10   2   1       18.64       16.00      1.92 o 
  -9   2   1       28.12       31.60      1.77 o 
  -8   2   1       74.59       78.42      1.93 o 
  -7   2   1        6.42        5.11      0.32 o 
  -6   2   1      409.91      405.09      3.44 o 
  -5   2   1     1050.92     1063.16      8.48 o 
  -4   2   1     2971.82     3054.25     25.35 o 
  -3   2   1        3.03        5.28      0.37 o 
  -2   2   1      873.58      864.83      7.34 o 
  -1   2   1      786.71      777.91      6.28 o 
   0   2   1      225.75      228.38      1.93 o 
   1   2   1       36.57       29.20      0.36 o 
   2   2   1     1319.95     1404.22     14.83 o 
   3   2   1       80.90      101.72      1.06 o 
   4   2   1      137.03      150.35      2.13 o 
   5   2   1       87.49       85.74      4.31 o 
   6   2   1      603.95      551.92     18.87 o 
   7   2   1      108.27      103.37      5.56 o 
   8   2   1       92.74       92.64      5.56 o 
 -10   3   1       12.72       13.03      1.72 o 
  -9   3   1       50.63       54.66      1.88 o 
  -8   3   1       53.08       53.71      1.26 o 
  -7   3   1      383.15      387.84      3.82 o 
  -6   3   1       15.15       14.89      0.68 o 
  -5   3   1      120.59      115.66      1.25 o 
  -4   3   1     1513.83     1622.01     15.32 o 
  -3   3   1       40.90       53.28      0.80 o 
  -2   3   1      129.57      127.21      1.28 o 
  -1   3   1     1102.39     1109.32      8.93 o 
   0   3   1       34.52       37.71      0.49 o 
   1   3   1      251.56      338.90      3.09 o 
   2   3   1      819.63      808.95      7.12 o 
   3   3   1        2.41        2.87      0.17 o 
   4   3   1       63.99       57.29      3.35 o 
   5   3   1      106.82      105.96      5.27 o 
   6   3   1       51.21       43.59      3.35 o 
   7   3   1       60.79       54.42      4.02 o 
 -10   4   1       20.85       24.58      1.36 o 
  -9   4   1       10.24        9.64      0.71 o 
  -8   4   1        3.50        2.87      0.29 o 
  -7   4   1        1.92        2.92      0.30 o 
  -6   4   1        0.33        1.09      0.19 o 
  -5   4   1      112.06      103.90      2.03 o 
  -4   4   1       88.98       96.76      2.29 o 
  -3   4   1      114.58      126.81      1.82 o 
  -2   4   1      687.49      678.21      6.85 o 
  -1   4   1      836.04      904.32      7.87 o 
   0   4   1       70.58       63.45      0.84 o 
   1   4   1      970.63     1010.68      8.85 o 
   2   4   1       62.25       66.32      0.76 o 
   3   4   1       49.05       54.11      1.51 o 
   4   4   1       90.26       73.48      4.12 o 
   5   4   1        8.84        6.51      1.53 o 
   6   4   1       20.06       20.31      2.49 o 
   7   4   1      104.74      107.68      6.13 o 
 -10   5   1        7.12        6.68      0.90 o 
  -9   5   1       26.48       30.06      0.93 o 
  -8   5   1       30.99       29.85      0.81 o 
  -7   5   1      198.47      192.60      2.29 o 
  -6   5   1      953.43      943.84      9.07 o 
  -5   5   1      323.62      325.77      3.71 o 
  -4   5   1        0.07       -0.09      0.19 o 
  -3   5   1      345.51      333.75      3.48 o 
  -2   5   1       26.84       30.91      0.50 o 
  -1   5   1      622.58      676.88      6.60 o 
   0   5   1      349.87      337.60      3.45 o 
   1   5   1       31.70       31.19      0.55 o 
   2   5   1       79.21       77.21      1.72 o 
   3   5   1       56.49       49.24      3.26 o 
   4   5   1       39.83       32.09      2.78 o 
   5   5   1       33.90       36.69      3.16 o 
   6   5   1       84.43       81.14      5.08 o 
 -10   6   1       87.69       85.07      3.93 o 
  -9   6   1        0.49        0.78      0.36 o 
  -8   6   1        0.08        0.17      0.35 o 
  -7   6   1      297.46      291.07      3.54 o 
  -6   6   1      110.46      107.92      1.65 o 
  -5   6   1      476.59      463.99      5.71 o 
  -4   6   1       14.36       15.21      0.53 o 
  -3   6   1       15.15       19.13      0.44 o 
  -2   6   1      164.36      154.78      1.62 o 
  -1   6   1       77.08       74.58      1.08 o 
   0   6   1        0.61        0.39      0.12 o 
   1   6   1      298.76      280.66      3.83 o 
   2   6   1      141.72      131.14      3.70 o 
   3   6   1        3.58        3.35      1.15 o 
   4   6   1       34.36       32.29      2.97 o 
   5   6   1        0.53        0.19      1.15 o 
  -9   7   1        0.21        0.00      0.36 o 
  -8   7   1        6.48        2.96      0.53 o 
  -7   7   1       76.83       70.41      1.50 o 
  -6   7   1      201.47      206.12      2.71 o 
  -5   7   1        4.25        4.29      0.41 o 
  -4   7   1      270.23      286.53      3.44 o 
  -3   7   1      192.58      180.94      2.11 o 
  -2   7   1       49.65       50.02      0.84 o 
  -1   7   1       12.73       13.75      0.45 o 
   0   7   1      157.22      157.18      2.45 o 
   1   7   1       13.91       20.46      1.35 o 
   2   7   1      129.33      126.08      5.94 o 
   3   7   1       37.28       31.14      2.87 o 
   4   7   1        0.09       -0.48      0.96 o 
  -9   8   1       19.26       18.26      1.03 o 
  -8   8   1       60.39       58.48      1.41 o 
  -7   8   1        4.73        5.15      0.51 o 
  -6   8   1      413.91      417.95      5.35 o 
  -5   8   1      184.17      184.08      2.28 o 
  -4   8   1        0.60        1.05      0.48 o 
  -3   8   1       59.26       59.54      1.16 o 
  -2   8   1        3.69        3.44      0.33 o 
  -1   8   1       24.34       28.34      0.78 o 
   0   8   1       69.63       71.10      2.60 o 
   1   8   1       84.39       93.90      3.16 o 
   2   8   1       19.55       17.63      2.20 o 
  -8   9   1       67.11       64.22      1.57 o 
  -7   9   1        5.98        6.01      0.58 o 
  -6   9   1      196.62      193.17      3.00 o 
  -5   9   1       17.94       21.26      0.84 o 
  -4   9   1      138.31      140.55      2.73 o 
  -3   9   1       16.83       17.53      0.73 o 
  -2   9   1      148.05      153.07      2.82 o 
  -1   9   1        7.22        5.17      0.71 o 
   0   9   1       10.03        8.24      1.44 o 
   1   9   1      119.76      137.07      4.27 o 
  -6  10   1      148.22      150.67      3.01 o 
  -5  10   1        1.94        1.78      0.65 o 
  -4  10   1       51.96       56.49      1.63 o 
  -3  10   1       38.88       37.83      1.29 o 
  -2  10   1        1.64        2.30      0.64 o 
   1 -10   2        5.51        5.65      1.34 o 
   2 -10   2      205.42      238.83      4.64 o 
   3 -10   2        4.10        4.17      0.68 o 
   4 -10   2       29.56       27.67      1.39 o 
   5 -10   2      102.59      105.10      4.02 o 
   6 -10   2       34.17       34.68      2.30 o 
   7 -10   2       52.86       52.02      2.78 o 
  -1  -9   2        0.02       -0.77      0.77 o 
   0  -9   2       47.67       51.85      1.91 o 
   1  -9   2       39.36       44.41      1.42 o 
   2  -9   2       15.67       15.95      0.61 o 
   3  -9   2       24.26       23.05      0.88 o 
   4  -9   2       16.89       17.38      1.12 o 
   5  -9   2       74.54       80.99      2.40 o 
   6  -9   2       25.05       23.94      1.39 o 
   7  -9   2       10.61       10.59      1.01 o 
   8  -9   2        1.57        1.43      0.67 o 
  -3  -8   2       58.36       56.72      4.02 o 
  -2  -8   2       16.21       15.62      2.20 o 
  -1  -8   2       47.93       45.79      3.16 o 
   0  -8   2       36.27       36.66      1.11 o 
   1  -8   2       10.07        9.32      0.46 o 
   2  -8   2       51.76       56.03      1.05 o 
   3  -8   2       39.04       40.37      0.95 o 
   4  -8   2       32.11       29.75      1.05 o 
   5  -8   2      110.56      111.88      2.32 o 
   6  -8   2       71.25       68.37      2.10 o 
   7  -8   2        4.86        4.43      0.71 o 
   8  -8   2       21.72       22.87      1.07 o 
   9  -8   2       17.85       17.12      1.08 o 
  -4  -7   2      124.05      125.21      6.42 o 
  -3  -7   2        3.82        4.60      1.44 o 
  -2  -7   2      251.92      253.88      9.77 o 
  -1  -7   2        3.01        2.49      0.42 o 
   0  -7   2       42.21       46.64      0.95 o 
   1  -7   2       76.98       85.27      1.31 o 
   2  -7   2      311.63      313.89      3.58 o 
   3  -7   2       19.59       17.59      1.00 o 
   4  -7   2      204.66      198.97      3.13 o 
   5  -7   2        8.31        7.61      0.74 o 
   6  -7   2      132.93      128.24      2.52 o 
   7  -7   2      110.00      107.70      1.61 o 
   8  -7   2       13.59       15.74      0.92 o 
   9  -7   2       11.22       11.30      0.79 o 
  -5  -6   2       17.34       16.86      2.40 o 
  -4  -6   2        8.23        8.05      1.53 o 
  -3  -6   2      222.47      220.83      8.81 o 
  -2  -6   2        6.26        7.21      0.65 o 
  -1  -6   2       47.95       41.18      0.81 o 
   0  -6   2      408.42      428.16      5.55 o 
   1  -6   2        0.35       -0.09      0.13 o 
   2  -6   2      135.17      134.52      2.00 o 
   3  -6   2       14.69       10.34      0.44 o 
   4  -6   2      167.42      174.38      2.70 o 
   5  -6   2      182.42      177.63      2.16 o 
   6  -6   2      244.38      234.74      2.77 o 
   7  -6   2        3.67        3.72      0.37 o 
   8  -6   2       29.56       28.39      0.82 o 
   9  -6   2        7.78        7.02      0.67 o 
  -6  -5   2        1.05        1.34      1.15 o 
  -5  -5   2       53.82       52.31      3.64 o 
  -4  -5   2       15.47       14.18      1.92 o 
  -3  -5   2      762.25      746.49     24.24 o 
  -2  -5   2      322.95      338.84      6.59 o 
  -1  -5   2       13.31       13.86      0.71 o 
   0  -5   2       12.88       16.87      0.48 o 
   1  -5   2       60.80       59.95      0.85 o 
   2  -5   2      145.43      141.28      1.95 o 
   3  -5   2      575.89      594.57     13.03 o 
   4  -5   2      170.20      178.17      3.10 o 
   5  -5   2      125.21      114.47      1.50 o 
   6  -5   2       67.25       62.77      0.96 o 
   7  -5   2       80.64       78.37      1.16 o 
   8  -5   2        1.47        1.28      0.29 o 
   9  -5   2       18.46       19.82      0.82 o 
  10  -5   2       43.69       44.01      1.75 o 
  -7  -4   2        1.75        1.53      1.34 o 
  -6  -4   2        0.11        0.19      0.86 o 
  -5  -4   2       34.68       33.63      2.78 o 
  -4  -4   2      200.96      190.65      7.66 o 
  -3  -4   2      154.69      154.15      2.76 o 
  -2  -4   2       98.03       88.15      1.12 o 
  -1  -4   2       81.39       73.71      0.93 o 
   0  -4   2       23.03       22.80      0.72 o 
   1  -4   2     1606.90     1776.41     15.97 o 
   2  -4   2      617.88      682.07      8.36 o 
   3  -4   2       60.12       75.82      2.57 o 
   4  -4   2      261.75      263.78      2.66 o 
   5  -4   2        0.89        0.09      0.14 o 
   6  -4   2      238.30      222.69      2.24 o 
   7  -4   2       56.03       55.68      0.91 o 
   8  -4   2        2.04        1.73      0.27 o 
   9  -4   2       40.02       39.91      1.93 o 
  10  -4   2        5.04        4.50      1.34 o 
  -7  -3   2        2.15        2.59      1.25 o 
  -6  -3   2      158.06      164.01      7.19 o 
  -5  -3   2       31.68       29.51      2.49 o 
  -4  -3   2       30.68       35.60      1.18 o 
  -3  -3   2     1148.71     1147.67     18.34 o 
  -2  -3   2        0.93        1.26      0.32 o 
  -1  -3   2      990.23     1079.37     10.06 o 
   0  -3   2       20.49       19.67      0.44 o 
   1  -3   2      413.09      458.97      4.28 o 
   2  -3   2        1.54        0.14      0.10 o 
   3  -3   2      382.36      380.50      3.73 o 
   4  -3   2       98.05      113.44      1.29 o 
   5  -3   2      282.31      262.41      2.69 o 
   6  -3   2      110.72      112.86      2.03 o 
   7  -3   2       97.66       98.05      1.28 o 
   8  -3   2        0.85        0.85      0.44 o 
   9  -3   2       54.27       56.49      2.35 o 
  10  -3   2        4.11        4.36      1.08 o 
  -8  -2   2       31.40       31.23      3.07 o 
  -7  -2   2       42.62       43.69      3.26 o 
  -6  -2   2        1.34        0.10      0.77 o 
  -5  -2   2      121.21      117.51      2.70 o 
  -4  -2   2      222.69      231.07      2.82 o 
  -3  -2   2        8.71       12.49      0.39 o 
  -2  -2   2      708.06      716.63      9.20 o 
  -1  -2   2       40.33       53.86      0.82 o 
   0  -2   2      109.44      103.51      1.07 o 
   1  -2   2     1927.00     1869.41     39.35 o 
   2  -2   2        0.20        0.27      0.09 o 
   3  -2   2      202.31      233.31      2.01 o 
   4  -2   2      175.62      177.93      1.74 o 
   5  -2   2      193.19      197.94      2.06 o 
   6  -2   2      125.88      123.81      1.37 o 
   7  -2   2      236.49      236.04      2.73 o 
   8  -2   2       18.88       19.10      1.43 o 
   9  -2   2       33.84       34.41      1.93 o 
  -9  -1   2       40.89       41.67      3.54 o 
  -8  -1   2       97.32       98.20      5.27 o 
  -7  -1   2       43.30       41.00      2.97 o 
  -6  -1   2       41.04       39.62      1.39 o 
  -5  -1   2       21.68       26.43      1.00 o 
  -4  -1   2      100.34       96.01      1.24 o 
  -3  -1   2      249.27      247.19      2.47 o 
  -2  -1   2      319.97      311.92      3.34 o 
  -1  -1   2      217.63      214.90      2.00 o 
   0  -1   2     1542.61     1468.64     15.32 o 
   1  -1   2      292.53      285.11      3.21 o 
   2  -1   2        0.30        0.46      0.12 o 
   3  -1   2      203.58      202.58      1.77 o 
   4  -1   2      451.10      448.25      3.94 o 
   5  -1   2      247.53      239.74      2.40 o 
   6  -1   2      227.04      229.52      2.36 o 
   7  -1   2       11.79       10.16      1.72 o 
   8  -1   2       39.39       38.70      3.16 o 
   9  -1   2        3.23        1.68      0.95 o 
  -9   0   2       11.77       13.19      1.39 o 
  -8   0   2        3.38        3.94      0.88 o 
  -7   0   2       65.73       66.90      1.97 o 
  -6   0   2        0.04       -0.23      0.23 o 
  -5   0   2       21.00       21.46      0.38 o 
  -4   0   2      285.35      297.56      2.37 o 
  -3   0   2       69.64       72.35      0.69 o 
  -2   0   2      583.68      660.94      5.65 o 
  -1   0   2     2799.86     2601.55     41.95 o 
   0   0   2        4.07        3.96      0.18 o 
   1   0   2     1544.91     1480.28     23.13 o 
   2   0   2       61.29       61.80      0.70 o 
   3   0   2        1.27        1.72      0.09 o 
   4   0   2       52.84       50.98      0.57 o 
   5   0   2      107.11       99.30      1.17 o 
   6   0   2        1.39        1.23      0.42 o 
   7   0   2       64.98       63.52      4.02 o 
   8   0   2       35.82       33.63      3.16 o 
   9   0   2        1.92        1.25      1.34 o 
  -9   1   2       11.64       11.37      1.96 o 
  -8   1   2      150.97      157.40      3.08 o 
  -7   1   2        0.61        1.18      0.32 o 
  -6   1   2      212.18      206.59      2.22 o 
  -5   1   2      109.13      123.93      1.10 o 
  -4   1   2     2800.20     2965.82     21.54 o 
  -3   1   2      402.74      392.39      3.28 o 
  -2   1   2       39.48       36.24      0.41 o 
  -1   1   2        2.29        2.71      0.12 o 
   0   1   2     2762.12     2508.92     21.21 o 
   1   1   2      201.08      183.74      1.89 o 
   2   1   2       19.69       20.16      0.36 o 
   3   1   2        6.07        4.13      0.21 o 
   4   1   2      208.02      187.36      2.34 o 
   5   1   2       29.36       30.56      1.10 o 
   6   1   2       59.46       56.91      3.64 o 
   7   1   2        7.90        7.57      1.72 o 
   8   1   2        0.01       -0.86      1.05 o 
  -9   2   2       35.99       37.46      1.57 o 
  -8   2   2       88.43       94.41      2.77 o 
  -7   2   2        1.10        0.39      0.23 o 
  -6   2   2      117.33      116.38      1.18 o 
  -5   2   2      219.35      227.38      1.99 o 
  -4   2   2     1160.37     1209.35      9.32 o 
  -3   2   2       29.66       24.90      0.36 o 
  -2   2   2      156.63      166.71      1.45 o 
  -1   2   2       77.85       74.20      0.74 o 
   0   2   2     3645.83     3382.28     28.44 o 
   1   2   2      599.29      659.69      6.38 o 
   2   2   2       58.54       65.48      0.83 o 
   3   2   2      102.92      113.11      1.34 o 
   4   2   2       34.73       33.39      0.72 o 
   5   2   2       66.08       65.15      3.83 o 
   6   2   2      129.98      127.13      6.13 o 
   7   2   2        0.01        0.77      1.15 o 
   8   2   2      162.61      157.50      7.86 o 
 -10   3   2       47.17       49.70      3.02 o 
  -9   3   2       44.08       49.04      1.79 o 
  -8   3   2        4.85        5.44      0.70 o 
  -7   3   2      759.71      764.64      6.51 o 
  -6   3   2     1136.75     1136.31      8.98 o 
  -5   3   2        5.32        5.83      0.23 o 
  -4   3   2      936.01      925.43      8.44 o 
  -3   3   2      130.36      129.94      1.42 o 
  -2   3   2      138.50      129.68      1.30 o 
  -1   3   2      237.26      214.26      1.90 o 
   0   3   2      119.53      130.38      1.32 o 
   1   3   2       96.28       84.21      0.90 o 
   2   3   2       44.92       52.11      0.93 o 
   3   3   2        0.78        0.55      0.23 o 
   4   3   2      428.38      384.74     13.41 o 
   5   3   2      254.50      230.31      9.20 o 
   6   3   2       88.56       88.71      5.08 o 
   7   3   2        0.64        1.92      1.34 o 
 -10   4   2        3.38        3.89      0.80 o 
  -9   4   2      140.46      139.14      4.32 o 
  -8   4   2       17.96       22.92      0.57 o 
  -7   4   2       12.48       11.65      0.47 o 
  -6   4   2       22.87       18.65      0.49 o 
  -5   4   2        9.33        7.76      0.32 o 
  -4   4   2        1.70        2.41      0.25 o 
  -3   4   2      153.59      145.16      1.61 o 
  -2   4   2      113.74      129.01      1.49 o 
  -1   4   2      388.63      447.92      4.06 o 
   0   4   2     2143.71     2159.02     20.25 o 
   1   4   2       67.10       61.19      0.81 o 
   2   4   2      136.90      132.03      1.95 o 
   3   4   2       95.20       90.06      2.29 o 
   4   4   2        6.63        5.27      1.34 o 
   5   4   2       31.33       26.54      2.68 o 
   6   4   2       13.03       11.78      2.11 o 
 -10   5   2        6.00        5.92      1.82 o 
  -9   5   2       13.51       21.14      1.17 o 
  -8   5   2       49.48       52.14      1.03 o 
  -7   5   2       48.22       47.51      0.84 o 
  -6   5   2        2.62        2.35      0.39 o 
  -5   5   2        2.52        2.00      0.22 o 
  -4   5   2       51.83       49.61      0.81 o 
  -3   5   2      527.49      550.96      5.26 o 
  -2   5   2        1.60        1.46      0.15 o 
  -1   5   2      675.09      663.37      5.93 o 
   0   5   2       59.78       54.88      0.92 o 
   1   5   2      149.73      152.38      1.96 o 
   2   5   2       41.61       38.74      1.17 o 
   3   5   2       19.15       12.17      1.72 o 
   4   5   2       16.71       16.38      2.11 o 
   5   5   2      134.76      118.22      6.13 o 
   6   5   2       12.91       12.84      2.30 o 
  -9   6   2       11.52       12.41      0.67 o 
  -8   6   2      132.74      133.18      1.97 o 
  -7   6   2      183.18      177.70      2.17 o 
  -6   6   2       16.06       14.18      0.54 o 
  -5   6   2      346.47      339.18      3.53 o 
  -4   6   2       56.25       56.35      0.92 o 
  -3   6   2       38.10       41.56      0.74 o 
  -2   6   2       53.40       46.60      0.73 o 
  -1   6   2        4.12        4.05      0.25 o 
   0   6   2       67.67       64.62      1.08 o 
   1   6   2      181.76      180.90      2.71 o 
   2   6   2       27.90       25.23      1.47 o 
   3   6   2        6.97        6.71      1.44 o 
   4   6   2       32.47       33.34      2.97 o 
   5   6   2       25.57       27.40      2.97 o 
  -9   7   2      154.48      154.62      3.25 o 
  -8   7   2       21.84       27.28      0.94 o 
  -7   7   2      187.61      184.07      2.78 o 
  -6   7   2       26.59       23.40      0.67 o 
  -5   7   2        7.59        6.95      0.39 o 
  -4   7   2      144.35      144.51      1.82 o 
  -3   7   2        3.99        4.08      0.29 o 
  -2   7   2       23.97       23.76      0.64 o 
  -1   7   2      145.78      137.98      1.96 o 
   0   7   2      382.35      379.96      5.15 o 
   1   7   2       34.29       33.92      1.72 o 
   2   7   2        9.87       12.22      1.17 o 
   3   7   2       10.30        9.20      1.72 o 
  -9   8   2        1.66        0.31      0.41 o 
  -8   8   2       10.60       11.09      0.69 o 
  -7   8   2       21.85       20.79      0.84 o 
  -6   8   2       18.28       19.17      0.80 o 
  -5   8   2      169.01      167.72      2.32 o 
  -4   8   2        0.49        0.53      0.23 o 
  -3   8   2       28.67       29.90      0.91 o 
  -2   8   2       11.75       11.30      0.51 o 
  -1   8   2      102.09      113.49      2.27 o 
   0   8   2       32.69       37.46      1.86 o 
   1   8   2      110.79      103.07      3.41 o 
   2   8   2       25.83       25.58      2.59 o 
  -8   9   2      194.73      196.22      3.62 o 
  -7   9   2       65.30       66.37      1.53 o 
  -6   9   2        2.11        1.45      0.39 o 
  -5   9   2      141.25      142.81      2.96 o 
  -4   9   2        0.87        0.84      0.38 o 
  -3   9   2        2.51        2.81      0.38 o 
  -2   9   2        9.87       10.22      1.39 o 
  -1   9   2       38.17       39.41      1.58 o 
   0   9   2       98.01       93.31      4.50 o 
  -6  10   2       91.20       90.27      2.08 o 
  -5  10   2        2.31        2.48      0.52 o 
  -4  10   2      110.22      112.41      2.47 o 
  -3  10   2        0.02       -0.39      0.41 o 
  -2  10   2       38.78       39.39      1.68 o 
   1 -10   3       25.88       29.13      1.76 o 
   2 -10   3      110.69      118.79      2.76 o 
   3 -10   3        8.32        8.81      0.88 o 
   4 -10   3      177.14      178.92      4.06 o 
   5 -10   3      109.41      109.10      2.98 o 
   6 -10   3       51.02       48.86      2.68 o 
  -1  -9   3        0.74        1.77      0.81 o 
   0  -9   3      162.57      175.24      5.75 o 
   1  -9   3        4.41        4.45      0.48 o 
   2  -9   3       40.23       37.97      1.00 o 
   3  -9   3      503.08      520.17      7.54 o 
   4  -9   3        5.01        6.62      0.75 o 
   5  -9   3      101.64       98.29      3.74 o 
   6  -9   3        0.50        0.19      0.67 o 
   7  -9   3       42.13       40.05      2.40 o 
   8  -9   3       10.33        8.33      1.34 o 
  -3  -8   3       32.47       28.45      2.87 o 
  -2  -8   3       94.04      100.88      5.27 o 
  -1  -8   3       41.42       41.48      2.97 o 
   0  -8   3        9.76       11.16      0.68 o 
   1  -8   3       33.66       35.81      0.84 o 
   2  -8   3        0.55        0.73      0.24 o 
   3  -8   3       26.62       28.88      0.87 o 
   4  -8   3       19.81       20.50      0.91 o 
   5  -8   3       19.53       18.56      0.69 o 
   6  -8   3        0.69        0.86      0.67 o 
   7  -8   3        0.17       -0.44      0.44 o 
   8  -8   3       50.88       54.47      2.00 o 
   9  -8   3        9.30        9.86      1.05 o 
  -4  -7   3       29.62       24.33      2.78 o 
  -3  -7   3       34.84       32.19      2.87 o 
  -2  -7   3       81.22       77.70      4.31 o 
  -1  -7   3        0.06       -0.06      0.33 o 
   0  -7   3        0.79        0.22      0.24 o 
   1  -7   3        9.71        8.32      0.41 o 
   2  -7   3      172.68      157.50      1.89 o 
   3  -7   3       16.40       16.50      0.53 o 
   4  -7   3      488.64      496.46      8.85 o 
   5  -7   3       30.97       32.99      1.34 o 
   6  -7   3       56.73       55.17      1.41 o 
   7  -7   3       45.10       44.84      1.63 o 
   8  -7   3        0.01       -0.50      0.50 o 
   9  -7   3       15.09       17.10      1.87 o 
  -5  -6   3       25.61       30.47      2.97 o 
  -4  -6   3       96.54       93.02      5.08 o 
  -3  -6   3       15.08       18.30      2.11 o 
  -2  -6   3       16.90       15.78      0.97 o 
  -1  -6   3      143.97      157.26      2.70 o 
   0  -6   3      624.52      623.60      6.47 o 
   1  -6   3      137.99      130.35      1.57 o 
   2  -6   3       64.23       66.11      1.06 o 
   3  -6   3      285.69      288.74      5.10 o 
   4  -6   3       30.09       27.01      0.90 o 
   5  -6   3      394.75      386.43      4.30 o 
   6  -6   3       59.40       63.17      1.18 o 
   7  -6   3       50.94       50.81      1.11 o 
   8  -6   3       19.05       19.60      0.78 o 
   9  -6   3        9.82        8.58      0.70 o 
  -6  -5   3        3.74        3.45      1.34 o 
  -5  -5   3       29.39       27.97      2.68 o 
  -4  -5   3       87.13       93.12      4.79 o 
  -3  -5   3       74.38       73.73      2.59 o 
  -2  -5   3      561.25      572.69     10.63 o 
  -1  -5   3       73.19       68.13      1.04 o 
   0  -5   3      494.00      521.33      4.96 o 
   1  -5   3        6.74        3.59      0.30 o 
   2  -5   3      138.06      140.88      1.75 o 
   3  -5   3       71.88       87.39      1.78 o 
   4  -5   3      638.11      627.07      7.96 o 
   5  -5   3        4.40        5.35      0.31 o 
   6  -5   3      127.78      119.46      1.52 o 
   7  -5   3       90.17       81.08      1.28 o 
   8  -5   3       22.64       22.82      0.69 o 
   9  -5   3       20.24       18.76      0.87 o 
  -7  -4   3       29.63       34.78      3.26 o 
  -6  -4   3       39.56       37.65      3.16 o 
  -5  -4   3      456.92      458.22     16.00 o 
  -4  -4   3       88.71       91.87      2.32 o 
  -3  -4   3        1.87        2.36      0.42 o 
  -2  -4   3       45.54       49.68      0.79 o 
  -1  -4   3      168.98      166.15      1.99 o 
   0  -4   3      647.96      667.03      6.16 o 
   1  -4   3      184.95      188.42      2.13 o 
   2  -4   3      113.74      111.17      1.54 o 
   3  -4   3       25.70       19.57      0.41 o 
   4  -4   3        4.27        6.55      0.35 o 
   5  -4   3       96.31       85.92      1.13 o 
   6  -4   3       35.84       32.99      0.68 o 
   7  -4   3       66.91       69.82      1.06 o 
   8  -4   3      184.82      182.29      2.14 o 
   9  -4   3        1.97        1.01      0.81 o 
  -7  -3   3       32.07       32.00      2.97 o 
  -6  -3   3        0.16        4.02      1.25 o 
  -5  -3   3        2.44        3.30      1.01 o 
  -4  -3   3       90.33       89.24      1.82 o 
  -3  -3   3      543.20      547.33     10.72 o 
  -2  -3   3      222.65      225.98      2.16 o 
  -1  -3   3     1701.78     1901.60     19.27 o 
   0  -3   3      495.48      559.56      5.15 o 
   1  -3   3      208.94      244.90      2.39 o 
   2  -3   3       79.99       77.42      1.43 o 
   3  -3   3      496.67      520.74      5.35 o 
   4  -3   3       62.54       47.55      0.76 o 
   5  -3   3      209.86      217.54      2.30 o 
   6  -3   3       14.14       13.84      0.45 o 
   7  -3   3      142.32      141.25      1.70 o 
   8  -3   3        0.87        0.24      0.44 o 
   9  -3   3       50.74       51.77      2.23 o 
  -8  -2   3       98.26      103.66      5.65 o 
  -7  -2   3        3.25        2.11      1.15 o 
  -6  -2   3        7.46        9.67      0.74 o 
  -5  -2   3      706.63      694.33     12.65 o 
  -4  -2   3      706.14      714.93     10.05 o 
  -3  -2   3      120.17      134.00      1.98 o 
  -2  -2   3        0.10        0.42      0.09 o 
  -1  -2   3       43.86       47.58      0.51 o 
   0  -2   3     2896.92     2781.01     34.56 o 
   1  -2   3      919.89      888.62      9.19 o 
   2  -2   3      573.46      623.66      5.15 o 
   3  -2   3        0.16        1.81      0.13 o 
   4  -2   3      497.11      534.80      6.09 o 
   5  -2   3       29.43       29.04      0.60 o 
   6  -2   3        5.16        2.98      0.26 o 
   7  -2   3      347.70      358.92      4.70 o 
   8  -2   3        0.00       -0.10      0.68 o 
   9  -2   3       33.80       33.66      1.93 o 
  -8  -1   3       56.05       59.07      2.42 o 
  -7  -1   3       86.19       81.91      1.93 o 
  -6  -1   3       20.11       20.22      0.99 o 
  -5  -1   3       23.05       20.54      0.63 o 
  -4  -1   3      471.86      453.41      4.37 o 
  -3  -1   3      218.56      203.86      1.89 o 
  -2  -1   3      487.96      478.76      4.09 o 
  -1  -1   3     1853.93     1804.41     18.38 o 
   0  -1   3       15.03       14.22      0.28 o 
   1  -1   3        5.35        4.69      0.13 o 
   2  -1   3       17.13       17.05      0.26 o 
   3  -1   3      635.24      647.85      5.71 o 
   4  -1   3       15.57       24.52      0.51 o 
   5  -1   3      531.42      532.11      5.45 o 
   6  -1   3      116.19      118.63      1.66 o 
   7  -1   3      165.76      167.08      7.19 o 
   8  -1   3      108.22      107.30      5.65 o 
   9  -1   3        1.21       -0.38      1.25 o 
  -9   0   3        0.77        0.07      0.76 o 
  -8   0   3        4.08        4.33      0.66 o 
  -7   0   3        7.68        6.91      0.63 o 
  -6   0   3       64.59       67.94      2.48 o 
  -5   0   3      113.58      107.96      1.10 o 
  -4   0   3      436.97      425.18      4.15 o 
  -3   0   3      752.90      821.64      6.47 o 
  -2   0   3      321.44      340.35      3.10 o 
  -1   0   3       35.86       36.83      0.45 o 
   0   0   3      931.07      939.16      9.94 o 
   1   0   3     1154.98     1147.02     10.14 o 
   2   0   3      698.79      693.64      5.89 o 
   3   0   3       29.44       28.31      0.45 o 
   4   0   3      187.75      192.98      2.64 o 
   5   0   3        0.43        0.15      0.22 o 
   6   0   3       60.31       65.92      2.02 o 
   7   0   3       25.33       26.92      2.68 o 
   8   0   3       10.96       11.30      2.20 o 
   9   0   3       10.18        8.72      2.11 o 
  -9   1   3       32.42       31.81      2.40 o 
  -8   1   3       77.31       89.90      2.11 o 
  -7   1   3       12.48       16.40      0.71 o 
  -6   1   3        4.14        4.90      0.26 o 
  -5   1   3       15.41       17.29      0.33 o 
  -4   1   3      314.18      350.03      2.90 o 
  -3   1   3      660.24      666.54      7.09 o 
  -2   1   3     2013.63     1970.05     33.96 o 
  -1   1   3      670.45      682.10      7.86 o 
   0   1   3     1202.61     1222.76     10.61 o 
   1   1   3        8.97       17.28      0.28 o 
   2   1   3       52.34       47.61      0.77 o 
   3   1   3        1.96        0.65      0.25 o 
   4   1   3       22.35       19.54      0.53 o 
   5   1   3        0.03       -0.27      0.27 o 
   6   1   3       95.35       88.81      4.89 o 
   7   1   3        3.40        1.53      1.34 o 
   8   1   3        0.62        0.19      1.25 o 
  -9   2   3      184.46      196.34      6.90 o 
  -8   2   3        0.56        0.38      0.45 o 
  -7   2   3       58.26       61.52      1.06 o 
  -6   2   3      574.20      592.86      5.22 o 
  -5   2   3      907.02      921.50      7.28 o 
  -4   2   3      691.02      670.55      5.95 o 
  -3   2   3      953.69      954.40      8.75 o 
  -2   2   3       34.21       35.19      0.57 o 
  -1   2   3      348.81      341.48      3.02 o 
   0   2   3      142.97      147.83      1.34 o 
   1   2   3       68.78       70.46      0.87 o 
   2   2   3      167.43      141.97      1.99 o 
   3   2   3      128.95      132.72      1.90 o 
   4   2   3       20.82       21.81      1.01 o 
   5   2   3      106.24      101.45      5.08 o 
   6   2   3      149.92      141.02      6.71 o 
   7   2   3      160.12      153.76      7.47 o 
   8   2   3       29.83       32.00      3.35 o 
 -10   3   3       16.27       17.62      1.27 o 
  -9   3   3       12.12       12.97      2.06 o 
  -8   3   3      408.31      417.53      6.23 o 
  -7   3   3        8.18        9.35      0.37 o 
  -6   3   3      218.42      232.04      2.71 o 
  -5   3   3       15.90       14.83      0.37 o 
  -4   3   3        0.01       -0.11      0.13 o 
  -3   3   3      248.07      256.35      2.56 o 
  -2   3   3     1393.14     1381.06     13.75 o 
  -1   3   3      142.43      167.21      1.67 o 
   0   3   3      240.21      212.76      2.03 o 
   1   3   3      391.49      408.43      4.51 o 
   2   3   3      130.71      122.56      1.63 o 
   3   3   3       15.16       13.46      0.76 o 
   4   3   3      217.12      210.68      8.33 o 
   5   3   3        0.52        0.48      0.96 o 
   6   3   3      256.70      242.19     10.06 o 
   7   3   3        2.97        2.20      1.34 o 
 -10   4   3        2.69        2.40      0.96 o 
  -9   4   3      390.17      376.48      7.28 o 
  -8   4   3       53.69       46.44      0.87 o 
  -7   4   3       87.49       88.47      1.16 o 
  -6   4   3       35.98       35.21      0.63 o 
  -5   4   3        7.06        7.48      0.40 o 
  -4   4   3      255.09      253.24      2.62 o 
  -3   4   3       46.37       36.77      0.62 o 
  -2   4   3      527.08      496.62      4.70 o 
  -1   4   3      197.18      188.32      2.06 o 
   0   4   3      204.94      204.81      2.20 o 
   1   4   3        4.65        5.49      0.26 o 
   2   4   3      196.52      194.34      2.77 o 
   3   4   3       85.60       74.57      2.06 o 
   4   4   3      163.55      148.21      6.61 o 
   5   4   3        6.33        4.89      1.44 o 
   6   4   3       80.13       71.47      4.79 o 
 -10   5   3        0.13        0.56      0.81 o 
  -9   5   3       79.26       75.42      2.33 o 
  -8   5   3       10.98       11.44      0.49 o 
  -7   5   3       64.79       68.24      1.02 o 
  -6   5   3        1.40        1.76      0.24 o 
  -5   5   3      139.28      137.39      1.67 o 
  -4   5   3        0.06        0.13      0.15 o 
  -3   5   3      691.40      683.04      6.43 o 
  -2   5   3      346.54      347.63      3.29 o 
  -1   5   3      222.38      217.46      2.39 o 
   0   5   3      208.45      215.66      2.66 o 
   1   5   3      189.85      174.33      2.59 o 
   2   5   3        3.03        4.57      0.39 o 
   3   5   3       15.04       13.80      1.82 o 
   4   5   3        6.85        5.84      1.44 o 
   5   5   3       39.62       40.24      3.45 o 
  -9   6   3       30.72       32.51      1.01 o 
  -8   6   3      103.13       99.51      1.62 o 
  -7   6   3        0.29        0.20      0.24 o 
  -6   6   3       15.23       15.26      0.52 o 
  -5   6   3      271.04      263.72      2.87 o 
  -4   6   3        8.76        9.13      0.37 o 
  -3   6   3      101.51       98.34      1.32 o 
  -2   6   3      140.34      135.35      1.81 o 
  -1   6   3       46.79       47.71      0.81 o 
   0   6   3       65.53       67.60      1.33 o 
   1   6   3       62.21       62.26      1.29 o 
   2   6   3        2.05        1.05      0.61 o 
   3   6   3       91.71       84.21      4.69 o 
   4   6   3        0.87        1.15      1.05 o 
  -9   7   3       91.73       93.62      1.98 o 
  -8   7   3       10.37       11.27      0.98 o 
  -7   7   3      112.84      111.58      1.97 o 
  -6   7   3       38.56       39.34      0.84 o 
  -5   7   3       50.72       50.73      1.09 o 
  -4   7   3       55.24       53.14      0.95 o 
  -3   7   3       40.46       37.89      0.75 o 
  -2   7   3       14.41       12.97      0.50 o 
  -1   7   3      160.41      162.19      2.86 o 
   0   7   3       31.43       30.93      0.91 o 
   1   7   3       46.29       46.37      2.63 o 
   2   7   3       34.75       35.32      2.25 o 
   3   7   3       19.88       17.82      2.30 o 
  -8   8   3        9.85        9.60      0.68 o 
  -7   8   3       50.98       52.58      1.29 o 
  -6   8   3      119.51      116.06      2.05 o 
  -5   8   3       19.78       18.36      0.74 o 
  -4   8   3       48.67       47.16      1.01 o 
  -3   8   3        0.35        0.03      0.23 o 
  -2   8   3       76.15       78.32      1.81 o 
  -1   8   3       18.00       19.35      0.84 o 
   0   8   3       19.98       21.56      2.11 o 
   1   8   3       90.62       90.82      4.31 o 
   2   8   3        7.83        9.10      1.82 o 
  -7   9   3       18.30       17.55      0.83 o 
  -6   9   3       18.47       22.12      0.85 o 
  -5   9   3        9.50        9.49      0.62 o 
  -4   9   3        0.33       -0.10      0.28 o 
  -3   9   3       65.15       72.98      2.27 o 
  -2   9   3        6.91        5.36      0.73 o 
  -1   9   3       35.58       35.12      1.51 o 
   0   9   3      105.56      112.86      5.17 o 
  -4  10   3       28.01       24.72      1.63 o 
   1 -10   4       63.32       73.58      2.88 o 
   2 -10   4       42.78       39.44      1.59 o 
   3 -10   4        0.11       -0.19      0.41 o 
   4 -10   4        2.73        3.28      0.77 o 
   5 -10   4        1.38        1.25      0.77 o 
   6 -10   4       14.71       16.27      1.18 o 
  -1  -9   4        3.01        3.64      0.95 o 
   0  -9   4       17.24       16.69      1.46 o 
   1  -9   4       19.89       20.44      1.04 o 
   2  -9   4       97.89      103.48      2.68 o 
   3  -9   4      422.95      423.73      5.74 o 
   4  -9   4        0.00        0.19      0.44 o 
   5  -9   4       45.08       48.00      1.83 o 
   6  -9   4       50.54       45.51      2.49 o 
   7  -9   4       78.06       72.33      3.35 o 
   8  -9   4        0.05       -0.19      0.77 o 
  -2  -8   4      133.60      140.93      6.61 o 
  -1  -8   4       10.19        9.88      0.77 o 
   0  -8   4       11.13       10.48      0.78 o 
   1  -8   4      588.83      599.73      8.01 o 
   2  -8   4      217.55      226.22      3.62 o 
   3  -8   4       10.96       13.17      0.56 o 
   4  -8   4       77.81       75.08      1.59 o 
   5  -8   4       55.87       53.74      4.04 o 
   6  -8   4       34.93       30.27      1.92 o 
   7  -8   4       38.25       32.86      2.11 o 
   8  -8   4       65.61       64.86      3.16 o 
  -4  -7   4       74.21       82.20      4.98 o 
  -3  -7   4      176.54      183.56      7.95 o 
  -2  -7   4      132.55      142.15      3.52 o 
  -1  -7   4       91.22       95.27      2.30 o 
   0  -7   4       18.79       16.31      0.70 o 
   1  -7   4       94.36       95.87      1.43 o 
   2  -7   4       15.74       18.61      0.82 o 
   3  -7   4      106.46       99.79      1.99 o 
   4  -7   4       21.14       21.24      0.87 o 
   5  -7   4        0.34        0.26      0.19 o 
   6  -7   4       73.36       71.78      1.56 o 
   7  -7   4        6.85        7.74      0.87 o 
   8  -7   4      123.99      123.11      3.12 o 
   9  -7   4       16.44       17.54      1.25 o 
  -5  -6   4        6.81        6.99      1.63 o 
  -4  -6   4       88.40       84.11      4.79 o 
  -3  -6   4       13.60       12.84      1.82 o 
  -2  -6   4       31.62       30.37      1.29 o 
  -1  -6   4      183.65      180.07      4.06 o 
   0  -6   4        3.92        7.22      0.33 o 
   1  -6   4        0.13       -0.01      0.19 o 
   2  -6   4      637.73      641.71      6.72 o 
   3  -6   4      555.21      551.99      6.20 o 
   4  -6   4        0.09        0.51      0.19 o 
   5  -6   4       89.19       93.50      1.77 o 
   6  -6   4       18.64       16.26      0.60 o 
   7  -6   4       59.06       58.10      1.37 o 
   8  -6   4        0.72        0.74      0.75 o 
   9  -6   4        0.34        0.20      0.60 o 
  -6  -5   4        0.30        0.57      1.25 o 
  -5  -5   4       26.45       25.48      2.59 o 
  -4  -5   4       65.66       61.51      3.83 o 
  -3  -5   4       28.77       30.46      1.31 o 
  -2  -5   4      970.00      975.60     17.58 o 
  -1  -5   4      333.69      321.00      3.63 o 
   0  -5   4        0.15       -0.09      0.14 o 
   1  -5   4      245.35      258.03      2.89 o 
   2  -5   4      190.23      192.72      2.42 o 
   3  -5   4      270.68      275.61      2.81 o 
   4  -5   4      366.86      381.47      6.17 o 
   5  -5   4       25.03       20.75      0.79 o 
   6  -5   4       73.91       67.41      1.14 o 
   7  -5   4        0.06       -0.05      0.23 o 
   8  -5   4       14.29       15.18      0.66 o 
   9  -5   4        0.02       -0.49      0.49 o 
  -7  -4   4       10.66        9.48      1.92 o 
  -6  -4   4       49.10       52.12      3.64 o 
  -5  -4   4       53.46       51.16      3.45 o 
  -4  -4   4      478.07      465.01      8.89 o 
  -3  -4   4     1093.83     1066.96     19.02 o 
  -2  -4   4       15.48       12.83      0.37 o 
  -1  -4   4        7.27        5.26      0.25 o 
   0  -4   4        2.23        1.51      0.28 o 
   1  -4   4      330.05      404.19      4.23 o 
   2  -4   4     1332.46     1316.29     12.76 o 
   3  -4   4      333.43      329.02      3.50 o 
   4  -4   4        2.98        4.01      0.25 o 
   5  -4   4      117.17      111.95      1.51 o 
   6  -4   4      170.45      179.45      2.26 o 
   7  -4   4       25.88       28.10      0.81 o 
   8  -4   4       55.46       55.22      1.21 o 
   9  -4   4       34.36       37.03      1.93 o 
  -7  -3   4      301.08      299.48     11.59 o 
  -6  -3   4       15.70       13.22      1.92 o 
  -5  -3   4        8.66        9.51      0.75 o 
  -4  -3   4       39.56       40.13      1.39 o 
  -3  -3   4        7.99        5.16      0.37 o 
  -2  -3   4     1249.35     1270.86     12.34 o 
  -1  -3   4        0.05        1.02      0.11 o 
   0  -3   4       74.44       81.05      1.03 o 
   1  -3   4        0.97        3.81      0.16 o 
   2  -3   4      144.76      137.55      1.59 o 
   3  -3   4       50.24       53.99      0.82 o 
   4  -3   4       24.50       21.22      0.50 o 
   5  -3   4      487.90      528.43      5.60 o 
   6  -3   4      811.43      808.11      9.10 o 
   7  -3   4       11.99       12.15      0.50 o 
   8  -3   4        0.06       -0.44      0.44 o 
   9  -3   4       32.63       29.77      1.92 o 
  -8  -2   4        0.60        0.14      0.91 o 
  -7  -2   4       44.93       48.02      2.09 o 
  -6  -2   4       44.94       45.28      1.57 o 
  -5  -2   4        5.07        5.38      0.58 o 
  -4  -2   4       30.51       32.73      0.90 o 
  -3  -2   4     1138.93     1153.56     14.64 o 
  -2  -2   4      294.86      292.24      2.72 o 
  -1  -2   4      626.15      724.66      7.64 o 
   0  -2   4      390.04      420.75      3.93 o 
   1  -2   4       71.44       65.94      0.76 o 
   2  -2   4        0.03        2.59      0.13 o 
   3  -2   4      498.82      492.52      4.67 o 
   4  -2   4       46.95       50.72      0.82 o 
   5  -2   4      129.16      124.13      1.80 o 
   6  -2   4      138.34      138.57      2.03 o 
   7  -2   4       24.20       24.29      0.96 o 
   8  -2   4       52.45       55.29      3.50 o 
   9  -2   4        1.36        0.49      1.01 o 
  -8  -1   4        8.76        9.61      1.17 o 
  -7  -1   4      184.13      194.08      3.57 o 
  -6  -1   4      592.89      604.54      8.01 o 
  -5  -1   4        1.69        2.84      0.41 o 
  -4  -1   4       34.97       39.42      0.62 o 
  -3  -1   4     1121.61     1143.13     10.14 o 
  -2  -1   4      500.83      495.05      4.22 o 
  -1  -1   4      823.20      827.75      6.70 o 
   0  -1   4        0.08        0.31      0.08 o 
   1  -1   4       68.50       58.77      0.65 o 
   2  -1   4      859.71      877.90      8.03 o 
   3  -1   4      238.00      234.20      2.51 o 
   4  -1   4      504.21      565.42      6.43 o 
   5  -1   4      587.93      614.15      7.79 o 
   6  -1   4       13.59       14.91      0.72 o 
   7  -1   4       89.83       89.19      4.89 o 
   8  -1   4       15.76       13.70      2.40 o 
   9  -1   4       98.03       88.81      5.56 o 
  -9   0   4       42.09       42.92      2.78 o 
  -8   0   4      209.24      212.45      3.91 o 
  -7   0   4       23.03       27.79      0.92 o 
  -6   0   4       19.35       15.97      0.65 o 
  -5   0   4       24.93       21.24      0.46 o 
  -4   0   4       32.42       28.21      0.59 o 
  -3   0   4     1117.01     1147.16      9.62 o 
  -2   0   4     1419.85     1422.62     13.41 o 
  -1   0   4       91.57       90.31      1.78 o 
   0   0   4       57.23       67.82      0.75 o 
   1   0   4      741.69      747.07      6.68 o 
   2   0   4      955.75     1073.85      9.79 o 
   3   0   4       86.98       91.82      1.05 o 
   4   0   4      170.59      170.44      2.08 o 
   5   0   4      118.32      116.14      2.46 o 
   6   0   4      625.20      622.16     14.85 o 
   7   0   4      147.74      141.21      6.71 o 
   8   0   4       82.39       76.26      4.98 o 
  -9   1   4        5.43        5.10      0.83 o 
  -8   1   4       47.24       44.55      1.61 o 
  -7   1   4       95.18       96.05      2.31 o 
  -6   1   4       42.31       43.03      1.11 o 
  -5   1   4       24.88       28.14      0.46 o 
  -4   1   4      163.29      167.04      1.60 o 
  -3   1   4      501.86      491.21      4.57 o 
  -2   1   4      177.18      179.58      2.40 o 
  -1   1   4      425.42      423.20      5.67 o 
   0   1   4      101.37       93.20      0.98 o 
   1   1   4      644.02      712.91      6.39 o 
   2   1   4      774.68      847.29      9.31 o 
   3   1   4       47.91       43.99      1.15 o 
   4   1   4        1.19        1.89      0.26 o 
   5   1   4       95.57       88.37      4.26 o 
   6   1   4       66.70       72.24      4.41 o 
   7   1   4      100.59       95.71      5.56 o 
   8   1   4        4.18        4.22      1.72 o 
  -9   2   4        7.34        9.01      0.94 o 
  -8   2   4       13.32       12.29      0.98 o 
  -7   2   4       50.55       54.81      1.34 o 
  -6   2   4      197.56      212.57      2.10 o 
  -5   2   4        7.26        8.76      0.37 o 
  -4   2   4      419.12      408.56      4.09 o 
  -3   2   4       26.20       27.22      0.52 o 
  -2   2   4      724.91      705.44      7.14 o 
  -1   2   4       56.39       73.99      0.83 o 
   0   2   4      215.06      264.32      2.69 o 
   1   2   4      188.54      168.11      1.78 o 
   2   2   4      107.37       99.26      1.21 o 
   3   2   4      299.95      289.74      3.84 o 
   4   2   4       80.56       82.40      1.59 o 
   5   2   4        6.29        5.36      1.53 o 
   6   2   4       30.74       30.37      2.97 o 
   7   2   4       72.65       71.76      4.79 o 
  -9   3   4       21.77       21.89      1.35 o 
  -8   3   4      508.51      510.47      7.73 o 
  -7   3   4       97.03       91.62      1.28 o 
  -6   3   4      238.98      233.64      2.41 o 
  -5   3   4      124.32      125.84      1.64 o 
  -4   3   4       76.04       75.09      1.10 o 
  -3   3   4      325.81      305.23      3.33 o 
  -2   3   4      272.92      246.78      2.74 o 
  -1   3   4       90.15       93.61      1.13 o 
   0   3   4       15.12        9.43      0.40 o 
   1   3   4       95.15       83.20      1.18 o 
   2   3   4        0.39        0.52      0.14 o 
   3   3   4       10.05        9.86      0.63 o 
   4   3   4      701.63      680.76     18.97 o 
   5   3   4       82.01       74.82      4.50 o 
   6   3   4      134.86      136.23      6.90 o 
   7   3   4       28.89       33.34      3.45 o 
  -9   4   4       21.03       25.63      2.20 o 
  -8   4   4       23.87       21.50      0.69 o 
  -7   4   4       92.13       90.71      1.30 o 
  -6   4   4        0.93        0.56      0.19 o 
  -5   4   4        8.82        8.89      0.46 o 
  -4   4   4      266.57      261.50      3.38 o 
  -3   4   4      293.61      264.58      3.00 o 
  -2   4   4       32.12       40.25      0.73 o 
  -1   4   4      218.12      220.87      2.38 o 
   0   4   4       72.38       68.99      0.93 o 
   1   4   4      221.25      215.48      3.05 o 
   2   4   4     1170.33     1105.36     13.49 o 
   3   4   4      108.15      111.19      2.83 o 
   4   4   4       16.38       14.66      2.01 o 
   5   4   4       24.17       20.60      2.59 o 
   6   4   4       22.95       27.02      3.07 o 
  -9   5   4       39.38       38.76      1.72 o 
  -8   5   4        4.00        4.76      0.45 o 
  -7   5   4       24.20       26.10      0.64 o 
  -6   5   4      159.28      157.50      1.90 o 
  -5   5   4       10.29       10.00      0.40 o 
  -4   5   4      337.10      329.92      3.74 o 
  -3   5   4       61.50       62.80      1.04 o 
  -2   5   4      467.45      461.63      4.96 o 
  -1   5   4       63.08       61.59      0.93 o 
   0   5   4      302.79      307.78      3.66 o 
   1   5   4      145.64      137.60      2.19 o 
   2   5   4      312.47      288.21      4.00 o 
   3   5   4       39.98       32.38      2.68 o 
   4   5   4       43.63       36.12      3.16 o 
   5   5   4        1.72        0.86      1.25 o 
  -9   6   4       53.40       58.03      1.62 o 
  -8   6   4       57.25       59.89      1.34 o 
  -7   6   4        0.46        0.36      0.26 o 
  -6   6   4       11.73       12.38      0.49 o 
  -5   6   4       67.06       66.91      1.07 o 
  -4   6   4       87.05       89.67      1.53 o 
  -3   6   4      279.21      267.26      3.17 o 
  -2   6   4        1.57        1.19      0.24 o 
  -1   6   4        5.88        4.29      0.29 o 
   0   6   4       56.78       47.49      1.11 o 
   1   6   4        3.20        1.45      0.36 o 
   2   6   4       46.84       47.30      2.09 o 
   3   6   4       47.10       46.66      3.45 o 
   4   6   4       37.94       35.93      3.26 o 
  -9   7   4       43.41       45.30      1.27 o 
  -8   7   4        0.32        0.17      0.34 o 
  -7   7   4      188.40      178.47      2.75 o 
  -6   7   4        5.40        7.17      0.51 o 
  -5   7   4       22.40       21.54      0.62 o 
  -4   7   4       36.15       36.30      0.86 o 
  -3   7   4       29.82       31.19      0.78 o 
  -2   7   4        2.30        2.71      0.29 o 
  -1   7   4      168.58      169.82      3.00 o 
   0   7   4       50.00       48.33      1.30 o 
   1   7   4      130.67      121.41      3.74 o 
   2   7   4       34.63       37.65      2.02 o 
   3   7   4       10.99        9.01      1.82 o 
  -8   8   4       71.46       70.87      1.60 o 
  -7   8   4        0.05       -0.29      0.29 o 
  -6   8   4       23.61       22.46      0.86 o 
  -5   8   4       15.79       16.70      0.84 o 
  -4   8   4       14.92       14.08      0.64 o 
  -3   8   4      132.45      134.19      2.21 o 
  -2   8   4      205.89      199.27      4.45 o 
  -1   8   4        0.97        0.61      0.67 o 
   0   8   4       52.89       51.98      1.77 o 
   1   8   4       29.83       30.47      2.49 o 
  -7   9   4       11.23       11.54      0.80 o 
  -6   9   4       32.30       31.91      1.47 o 
  -5   9   4        6.30        6.38      0.63 o 
  -4   9   4       41.28       45.54      1.42 o 
  -3   9   4       13.27       14.21      1.68 o 
  -2   9   4        0.69        0.10      0.48 o 
  -1   9   4       61.85       64.13      2.14 o 
   2 -10   5       24.81       25.68      1.23 o 
   3 -10   5      106.56      109.66      4.42 o 
   4 -10   5        4.41        4.03      0.75 o 
   5 -10   5       17.10       14.80      1.15 o 
  -1  -9   5       56.99       62.18      2.81 o 
   0  -9   5       36.85       37.83      1.45 o 
   1  -9   5        1.61        0.78      0.45 o 
   2  -9   5       20.87       24.03      0.93 o 
   3  -9   5        0.12        0.28      0.68 o 
   4  -9   5       13.18       14.65      0.90 o 
   5  -9   5      103.26       98.90      2.36 o 
   6  -9   5        4.25        2.84      0.64 o 
   7  -9   5        5.38        5.04      0.78 o 
  -2  -8   5       15.39       12.57      1.39 o 
  -1  -8   5       45.25       49.75      2.54 o 
   0  -8   5        4.02        3.41      0.53 o 
   1  -8   5      150.62      159.11      2.72 o 
   2  -8   5       15.67       14.42      1.21 o 
   3  -8   5       83.22       86.96      1.75 o 
   4  -8   5      221.57      213.54      3.32 o 
   5  -8   5       33.80       32.21      1.43 o 
   6  -8   5        8.87        8.13      1.33 o 
   7  -8   5       14.74       13.32      1.53 o 
   8  -8   5       92.78       94.94      3.93 o 
  -4  -7   5       19.33       20.79      2.49 o 
  -3  -7   5       75.20       74.34      4.41 o 
  -2  -7   5        5.34        6.03      0.66 o 
  -1  -7   5      247.46      252.85      4.74 o 
   0  -7   5      148.06      153.03      2.55 o 
   1  -7   5       32.48       23.16      0.72 o 
   2  -7   5      156.70      145.00      2.18 o 
   3  -7   5       20.84       22.61      1.73 o 
   4  -7   5       23.54       20.45      0.62 o 
   5  -7   5       76.26       72.48      1.32 o 
   6  -7   5       35.27       32.90      1.63 o 
   7  -7   5        0.70        1.49      0.67 o 
   8  -7   5      122.35      123.46      6.51 o 
   9  -7   5       27.60       29.03      2.20 o 
  -5  -6   5       35.36       36.21      3.16 o 
  -4  -6   5      196.31      195.53      8.33 o 
  -3  -6   5       90.73       92.17      2.58 o 
  -2  -6   5       74.83       78.11      2.30 o 
  -1  -6   5        1.51        2.57      0.58 o 
   0  -6   5        4.53        3.05      0.31 o 
   1  -6   5       16.49       17.58      0.59 o 
   2  -6   5       76.65       74.04      1.95 o 
   3  -6   5        1.02        0.59      0.22 o 
   4  -6   5      302.96      280.68      3.23 o 
   5  -6   5       70.14       72.93      1.32 o 
   6  -6   5      243.53      242.03      6.98 o 
   7  -6   5        4.38        3.66      0.73 o 
   8  -6   5      257.09      259.96      8.00 o 
   9  -6   5       49.58       49.87      2.14 o 
  -6  -5   5       25.62       27.40      2.87 o 
  -5  -5   5        2.14        2.11      1.15 o 
  -4  -5   5        9.28        8.21      1.01 o 
  -3  -5   5        3.58        2.49      1.20 o 
  -2  -5   5        0.09       -0.34      0.34 o 
  -1  -5   5        1.10        1.55      0.51 o 
   0  -5   5       56.59       64.51      1.12 o 
   1  -5   5      213.79      209.36      2.72 o 
   2  -5   5        3.89        7.79      0.37 o 
   3  -5   5      408.44      393.93      4.21 o 
   4  -5   5      123.46      122.55      1.81 o 
   5  -5   5       48.23       44.80      0.95 o 
   6  -5   5        0.47        0.08      0.20 o 
   7  -5   5       52.36       50.43      1.28 o 
   8  -5   5       49.19       42.84      1.45 o 
   9  -5   5        2.19        2.22      0.61 o 
  -6  -4   5       37.70       36.02      3.07 o 
  -5  -4   5       48.02       46.75      2.11 o 
  -4  -4   5      245.48      244.85      6.75 o 
  -3  -4   5      321.45      320.92      6.40 o 
  -2  -4   5        0.03        0.02      0.28 o 
  -1  -4   5      122.58      131.04      1.44 o 
   0  -4   5      333.76      343.01      3.67 o 
   1  -4   5        5.77        6.21      0.21 o 
   2  -4   5      320.41      318.43      3.38 o 
   3  -4   5       81.59       84.77      1.33 o 
   4  -4   5       67.76       57.89      0.85 o 
   5  -4   5        3.85        5.73      0.33 o 
   6  -4   5       38.32       36.14      0.84 o 
   7  -4   5        0.75        0.44      0.27 o 
   8  -4   5      124.38      127.16      2.33 o 
   9  -4   5      178.16      176.26      4.76 o 
  -7  -3   5       74.20       80.53      7.19 o 
  -6  -3   5       14.04       12.88      0.92 o 
  -5  -3   5      382.69      380.36      7.53 o 
  -4  -3   5      300.73      296.35      5.95 o 
  -3  -3   5       36.27       31.73      1.22 o 
  -2  -3   5      356.47      363.10      3.49 o 
  -1  -3   5        4.22       11.42      0.29 o 
   0  -3   5      527.25      570.89      5.84 o 
   1  -3   5       20.69       24.12      0.43 o 
   2  -3   5        0.81        1.54      0.30 o 
   3  -3   5       15.76        9.36      0.35 o 
   4  -3   5     1352.07     1424.55     12.25 o 
   5  -3   5      181.13      203.11      2.53 o 
   6  -3   5        2.90        2.07      0.32 o 
   7  -3   5       70.09       71.94      1.37 o 
   8  -3   5        0.11       -0.34      0.76 o 
   9  -3   5       66.69       69.07      2.75 o 
  -8  -2   5        0.31       -0.38      0.81 o 
  -7  -2   5        0.65        0.41      0.45 o 
  -6  -2   5        4.36        4.43      0.55 o 
  -5  -2   5       28.28       30.28      1.00 o 
  -4  -2   5      636.79      623.32      9.31 o 
  -3  -2   5      185.12      159.28      1.70 o 
  -2  -2   5      116.12      120.21      1.29 o 
  -1  -2   5       26.04       23.54      0.74 o 
   0  -2   5       31.71       19.97      0.38 o 
   1  -2   5       49.67       46.06      0.60 o 
   2  -2   5        0.25        0.07      0.10 o 
   3  -2   5     2581.55     2701.20     24.38 o 
   4  -2   5       80.51       83.51      1.09 o 
   5  -2   5       42.14       39.65      0.76 o 
   6  -2   5        8.29        8.87      1.02 o 
   7  -2   5      108.16      106.68      2.28 o 
   8  -2   5      394.52      383.02     14.27 o 
   9  -2   5        3.61        4.79      1.17 o 
  -8  -1   5        1.98        0.25      0.52 o 
  -7  -1   5        0.38        0.28      0.38 o 
  -6  -1   5        4.16        3.63      0.49 o 
  -5  -1   5       45.88       39.97      0.97 o 
  -4  -1   5      162.47      152.81      2.04 o 
  -3  -1   5      228.65      261.48      2.49 o 
  -2  -1   5        7.89       14.67      0.34 o 
  -1  -1   5      189.40      164.84      2.42 o 
   0  -1   5      182.52      208.75      2.02 o 
   1  -1   5      472.68      492.83      4.62 o 
   2  -1   5      757.36      896.56      8.80 o 
   3  -1   5        1.46        1.55      0.15 o 
   4  -1   5      896.97      909.12      9.73 o 
   5  -1   5       60.13       65.74      1.08 o 
   6  -1   5        1.51        0.24      0.34 o 
   7  -1   5        2.70        1.82      1.25 o 
   8  -1   5       94.66       80.28      4.98 o 
  -9   0   5       41.07       44.26      2.78 o 
  -8   0   5      262.69      265.96      4.68 o 
  -7   0   5       23.13       26.76      1.05 o 
  -6   0   5      195.00      199.07      3.03 o 
  -5   0   5      411.02      425.70      4.36 o 
  -4   0   5       24.04       25.66      0.81 o 
  -3   0   5      578.58      577.73      4.79 o 
  -2   0   5      310.94      341.59      3.23 o 
  -1   0   5       28.26       27.18      0.43 o 
   0   0   5      117.86      104.72      2.24 o 
   1   0   5       25.92       38.17      0.59 o 
   2   0   5      402.26      460.93      5.04 o 
   3   0   5      595.37      615.95      6.69 o 
   4   0   5      550.68      552.15      6.61 o 
   5   0   5       23.56       23.85      0.85 o 
   6   0   5      327.74      331.70      7.00 o 
   7   0   5      173.62      174.17      7.86 o 
   8   0   5       83.56       82.58      5.27 o 
  -9   1   5       73.14       81.87      4.45 o 
  -8   1   5       14.20       14.45      1.68 o 
  -7   1   5       55.96       56.12      1.43 o 
  -6   1   5       13.38       15.48      0.64 o 
  -5   1   5       52.09       53.52      0.76 o 
  -4   1   5      601.75      598.80      5.95 o 
  -3   1   5      483.70      491.76      5.01 o 
  -2   1   5       16.89       19.74      0.57 o 
  -1   1   5      537.02      511.29      5.46 o 
   0   1   5     1448.97     1596.20     14.97 o 
   1   1   5        3.16        2.73      0.14 o 
   2   1   5        0.04        0.80      0.12 o 
   3   1   5       23.70       18.84      1.43 o 
   4   1   5      151.33      156.36      2.67 o 
   5   1   5      604.25      606.29      8.76 o 
   6   1   5      135.61      131.44      6.42 o 
   7   1   5       90.76       90.15      5.36 o 
   8   1   5        9.92       10.92      2.20 o 
  -9   2   5       84.78       88.89      2.56 o 
  -8   2   5      102.42      113.41      2.87 o 
  -7   2   5       14.52       16.10      0.97 o 
  -6   2   5       32.81       36.34      0.69 o 
  -5   2   5       42.54       37.80      0.65 o 
  -4   2   5      240.83      216.68      3.00 o 
  -3   2   5       98.04       95.19      1.25 o 
  -2   2   5      559.64      540.88      5.80 o 
  -1   2   5        2.13        5.53      0.41 o 
   0   2   5      778.37      841.69      8.07 o 
   1   2   5       35.03       30.79      0.51 o 
   2   2   5        0.07        0.41      0.16 o 
   3   2   5      170.06      163.46      5.35 o 
   4   2   5      716.97      723.72     15.09 o 
   5   2   5       50.69       52.50      3.64 o 
   6   2   5        0.22        0.00      1.05 o 
   7   2   5        2.25        1.63      1.44 o 
  -9   3   5       53.11       56.13      3.98 o 
  -8   3   5      108.29      113.94      2.31 o 
  -7   3   5       18.68       19.04      0.61 o 
  -6   3   5       11.16       10.30      0.39 o 
  -5   3   5       14.86       14.40      0.46 o 
  -4   3   5      132.89      122.65      1.62 o 
  -3   3   5       51.79       45.74      0.78 o 
  -2   3   5       44.32       65.71      0.97 o 
  -1   3   5      482.89      483.10      5.05 o 
   0   3   5      225.71      231.93      2.76 o 
   1   3   5       32.65       27.83      0.75 o 
   2   3   5      222.24      214.23      3.03 o 
   3   3   5       20.27       22.52      0.82 o 
   4   3   5        9.01        9.31      0.83 o 
   5   3   5       52.91       49.91      3.64 o 
   6   3   5       64.12       67.16      4.69 o 
  -9   4   5        1.22        1.43      0.74 o 
  -8   4   5       67.72       69.98      1.43 o 
  -7   4   5       72.90       75.24      1.17 o 
  -6   4   5       33.71       37.54      0.80 o 
  -5   4   5       33.69       32.86      0.72 o 
  -4   4   5      124.45      109.69      1.52 o 
  -3   4   5      209.07      202.12      2.42 o 
  -2   4   5       15.72       18.77      0.50 o 
  -1   4   5       92.51       81.15      1.10 o 
   0   4   5       15.96       14.43      0.40 o 
   1   4   5       44.88       41.13      1.14 o 
   2   4   5      365.03      347.41      4.70 o 
   3   4   5        0.16        0.43      0.26 o 
   4   4   5      110.33      117.55      5.84 o 
   5   4   5       99.96       97.43      5.56 o 
  -9   5   5       87.35       84.21      2.60 o 
  -8   5   5       83.21       86.20      1.66 o 
  -7   5   5        2.86        3.16      0.39 o 
  -6   5   5       12.25       12.06      0.51 o 
  -5   5   5      119.46      113.22      1.64 o 
  -4   5   5      236.28      234.70      2.84 o 
  -3   5   5        8.94        8.34      0.40 o 
  -2   5   5      233.19      225.73      2.70 o 
  -1   5   5        1.84        3.46      0.24 o 
   0   5   5     1720.12     1683.65     18.74 o 
   1   5   5      158.48      173.40      2.77 o 
   2   5   5       51.60       46.75      1.11 o 
   3   5   5       65.28       64.19      4.02 o 
   4   5   5        0.01       -0.77      0.96 o 
   5   5   5        8.84       13.12      2.30 o 
  -9   6   5       41.51       44.58      1.44 o 
  -8   6   5       20.50       18.44      1.21 o 
  -7   6   5        5.87        4.50      0.52 o 
  -6   6   5      128.32      127.62      1.88 o 
  -5   6   5       13.46       13.71      0.55 o 
  -4   6   5      374.93      368.15      4.23 o 
  -3   6   5      291.82      283.06      3.35 o 
  -2   6   5      114.83      118.49      1.69 o 
  -1   6   5      308.26      310.71      4.07 o 
   0   6   5      103.37       92.48      1.91 o 
   1   6   5        1.98        3.64      0.40 o 
   2   6   5       25.31       22.24      1.58 o 
   3   6   5        5.25        4.12      1.44 o 
  -8   7   5       48.76       49.93      1.53 o 
  -7   7   5       22.82       25.05      1.06 o 
  -6   7   5       68.67       64.36      1.64 o 
  -5   7   5      147.36      139.01      2.65 o 
  -4   7   5       10.45       11.56      0.59 o 
  -3   7   5        1.04        1.77      0.29 o 
  -2   7   5      146.16      142.71      2.28 o 
  -1   7   5        2.17        1.15      0.37 o 
   0   7   5      145.70      145.57      2.73 o 
   1   7   5       26.68       29.12      2.40 o 
   2   7   5       46.15       44.09      3.07 o 
  -7   8   5        0.86        0.60      0.43 o 
  -6   8   5        1.84        0.81      0.40 o 
  -5   8   5        3.26        3.27      0.51 o 
  -4   8   5       19.95       20.03      1.24 o 
  -3   8   5       83.82       85.98      1.97 o 
  -2   8   5      155.93      152.02      3.68 o 
  -1   8   5        6.14        6.39      0.81 o 
   0   8   5       61.55       66.65      2.13 o 
   1   8   5       26.64       29.03      2.59 o 
  -6   9   5       12.89       13.69      0.88 o 
  -5   9   5       54.50       57.30      1.72 o 
  -4   9   5      274.88      264.62      5.64 o 
  -3   9   5       80.53       77.81      2.48 o 
  -2   9   5        1.80        2.64      0.96 o 
   3 -10   6       43.36       38.79      1.42 o 
   4 -10   6        0.04       -0.39      0.39 o 
   0  -9   6       21.23       20.74      1.16 o 
   1  -9   6       24.23       24.82      1.18 o 
   2  -9   6       45.50       44.77      1.45 o 
   3  -9   6       17.70       16.60      1.21 o 
   4  -9   6       52.36       55.79      2.61 o 
   5  -9   6       35.45       34.65      1.34 o 
   6  -9   6       17.79       16.86      1.04 o 
   7  -9   6        9.14        8.08      0.95 o 
  -2  -8   6       37.63       36.11      2.13 o 
  -1  -8   6        3.17        2.85      0.56 o 
   0  -8   6       36.87       36.02      1.38 o 
   1  -8   6       21.68       28.00      0.97 o 
   2  -8   6        0.46       -0.20      0.30 o 
   3  -8   6      394.77      377.38      5.23 o 
   4  -8   6        4.98        4.57      0.72 o 
   5  -8   6        0.07       -0.33      0.33 o 
   6  -8   6        2.87        2.51      0.56 o 
   7  -8   6       26.79       29.01      1.36 o 
   8  -8   6        1.60        1.81      0.64 o 
  -3  -7   6       11.91       13.79      1.46 o 
  -2  -7   6       12.12       11.60      0.84 o 
  -1  -7   6       72.42       77.59      2.07 o 
   0  -7   6       54.49       50.03      1.31 o 
   1  -7   6        7.31        9.09      0.50 o 
   2  -7   6      121.99      120.56      2.18 o 
   3  -7   6        0.32        0.60      0.20 o 
   4  -7   6        0.85        1.47      0.35 o 
   5  -7   6       16.27       16.19      0.78 o 
   6  -7   6      178.45      176.81      3.69 o 
   7  -7   6      154.00      150.25      8.72 o 
   8  -7   6        0.01        0.37      0.48 o 
  -4  -6   6       18.75       19.64      2.30 o 
  -3  -6   6      106.99      107.76      2.57 o 
  -2  -6   6       49.52       52.25      1.59 o 
  -1  -6   6       63.18       51.05      1.55 o 
   0  -6   6       10.64        8.43      0.44 o 
   1  -6   6        0.05        0.23      0.31 o 
   2  -6   6      284.87      264.94      3.71 o 
   3  -6   6      167.54      167.21      2.31 o 
   4  -6   6      357.08      344.77      4.22 o 
   5  -6   6       19.05       19.04      0.60 o 
   6  -6   6        8.41        6.06      0.56 o 
   7  -6   6       22.59       26.13      1.16 o 
   8  -6   6       19.76       23.74      1.52 o 
  -5  -5   6        1.82        0.86      1.05 o 
  -4  -5   6       19.07       21.12      1.15 o 
  -3  -5   6       56.13       52.35      1.55 o 
  -2  -5   6       21.92       22.65      0.98 o 
  -1  -5   6        0.35        0.62      0.17 o 
   0  -5   6      105.47      100.52      1.38 o 
   1  -5   6       81.64       73.54      1.10 o 
   2  -5   6      159.02      151.55      1.85 o 
   3  -5   6      421.94      415.57      4.44 o 
   4  -5   6      208.18      201.74      4.10 o 
   5  -5   6        5.51        6.33      0.56 o 
   6  -5   6      315.06      322.82      4.55 o 
   7  -5   6       64.54       60.92      1.69 o 
   8  -5   6        1.14        1.72      0.65 o 
   9  -5   6        0.84        0.99      0.71 o 
  -6  -4   6       45.08       44.64      3.45 o 
  -5  -4   6        0.66        0.23      0.62 o 
  -4  -4   6       67.21       70.21      2.09 o 
  -3  -4   6        0.02       -0.31      0.32 o 
  -2  -4   6       85.84       88.92      1.65 o 
  -1  -4   6      111.00      102.11      1.36 o 
   0  -4   6        4.88        5.69      0.30 o 
   1  -4   6       83.03       77.08      1.17 o 
   2  -4   6      249.00      248.43      2.76 o 
   3  -4   6        0.41        0.46      0.16 o 
   4  -4   6      345.75      330.14      3.65 o 
   5  -4   6        6.35        6.73      0.33 o 
   6  -4   6        9.10        7.83      0.40 o 
   7  -4   6        1.55        1.99      0.32 o 
   8  -4   6       24.68       25.57      1.17 o 
   9  -4   6       10.83       14.16      2.20 o 
  -7  -3   6       34.81       35.06      1.89 o 
  -6  -3   6        9.38        9.88      0.76 o 
  -5  -3   6       94.10       92.43      2.02 o 
  -4  -3   6        1.03        1.32      0.35 o 
  -3  -3   6      186.61      181.71      2.83 o 
  -2  -3   6      330.69      329.62      3.19 o 
  -1  -3   6        1.74        2.11      0.21 o 
   0  -3   6       56.48       54.79      0.84 o 
   1  -3   6      104.16       99.05      1.38 o 
   2  -3   6        6.17        7.24      0.33 o 
   3  -3   6      109.38       95.42      1.16 o 
   4  -3   6        2.13        1.67      0.26 o 
   5  -3   6        1.22        0.80      0.18 o 
   6  -3   6      109.54      108.31      1.54 o 
   7  -3   6       85.13       89.52      1.80 o 
   8  -3   6        0.42       -0.15      0.50 o 
   9  -3   6        8.82       11.69      1.40 o 
  -7  -2   6       32.60       32.67      1.33 o 
  -6  -2   6      192.77      204.57      3.69 o 
  -5  -2   6       25.99       27.13      0.99 o 
  -4  -2   6      310.11      298.28      4.80 o 
  -3  -2   6      158.66      147.48      1.73 o 
  -2  -2   6      119.19      126.44      1.37 o 
  -1  -2   6       32.52       37.48      0.70 o 
   0  -2   6       73.19       79.00      0.98 o 
   1  -2   6      256.10      288.32      3.05 o 
   2  -2   6     1002.51     1026.88     10.13 o 
   3  -2   6      274.61      285.99      3.10 o 
   4  -2   6        3.70        1.55      0.22 o 
   5  -2   6      140.21      136.49      1.90 o 
   6  -2   6        6.39        8.02      0.61 o 
   7  -2   6       25.90       26.88      1.11 o 
   8  -2   6       78.12       74.15      4.69 o 
  -8  -1   6       17.17       19.64      1.06 o 
  -7  -1   6      112.43      114.87      2.47 o 
  -6  -1   6       34.28       32.47      1.10 o 
  -5  -1   6       52.54       47.08      1.26 o 
  -4  -1   6        0.51        0.55      0.17 o 
  -3  -1   6       54.41       52.15      0.65 o 
  -2  -1   6      223.97      210.30      2.00 o 
  -1  -1   6       74.20       70.26      1.02 o 
   0  -1   6        0.05        0.31      0.12 o 
   1  -1   6      950.11      974.64     10.31 o 
   2  -1   6      304.32      296.88      3.16 o 
   3  -1   6       19.94       15.01      0.41 o 
   4  -1   6       29.74       27.81      0.65 o 
   5  -1   6        2.84        3.48      0.41 o 
   6  -1   6      664.84      675.07      9.87 o 
   7  -1   6        1.59        1.87      0.65 o 
   8  -1   6       35.47       31.61      3.26 o 
  -8   0   6       11.21       11.87      1.15 o 
  -7   0   6        0.17       -0.09      0.36 o 
  -6   0   6        6.56        8.95      0.64 o 
  -5   0   6       83.84       94.60      1.37 o 
  -4   0   6        8.85        5.90      0.24 o 
  -3   0   6      412.78      375.29      3.66 o 
  -2   0   6      627.67      621.99      6.63 o 
  -1   0   6      662.31      691.71      7.33 o 
   0   0   6      848.01      963.99     10.12 o 
   1   0   6      168.91      168.67      2.05 o 
   2   0   6      670.08      699.15      7.51 o 
   3   0   6      516.05      523.13      6.31 o 
   4   0   6       47.48       45.32      1.78 o 
   5   0   6       22.14       23.20      0.91 o 
   6   0   6        9.38        8.20      1.25 o 
   7   0   6        1.60        1.44      1.25 o 
   8   0   6        9.60       10.92      2.20 o 
  -9   1   6        0.22        0.08      1.05 o 
  -8   1   6       26.55       24.83      1.28 o 
  -7   1   6      111.83      118.56      2.84 o 
  -6   1   6      115.63      116.83      2.27 o 
  -5   1   6        1.92        0.72      0.16 o 
  -4   1   6      264.67      267.38      2.72 o 
  -3   1   6        3.95        3.70      0.23 o 
  -2   1   6       65.15       52.17      1.31 o 
  -1   1   6        8.60        4.99      0.31 o 
   0   1   6       53.45       56.54      1.31 o 
   1   1   6      270.62      293.89      3.34 o 
   2   1   6      822.81      807.38      7.76 o 
   3   1   6        5.43        6.52      0.47 o 
   4   1   6      628.77      633.88      9.15 o 
   5   1   6      289.15      299.63      4.76 o 
   6   1   6      173.37      164.21      7.57 o 
   7   1   6       21.47       23.66      2.87 o 
  -9   2   6       45.39       43.25      1.76 o 
  -8   2   6       53.30       56.41      1.92 o 
  -7   2   6       16.97       16.82      1.68 o 
  -6   2   6       13.10       14.10      0.47 o 
  -5   2   6      128.77      124.86      1.66 o 
  -4   2   6        1.45        1.50      0.19 o 
  -3   2   6      369.97      343.10      4.15 o 
  -2   2   6     1453.49     1457.54     15.17 o 
  -1   2   6        0.34       -0.14      0.16 o 
   0   2   6       60.87       68.01      1.02 o 
   1   2   6        2.51        4.88      0.25 o 
   2   2   6      189.57      170.11      2.49 o 
   3   2   6      622.27      617.56      8.91 o 
   4   2   6      147.52      145.16      2.62 o 
   5   2   6        4.99        4.98      1.44 o 
   6   2   6       68.63       65.15      4.50 o 
   7   2   6        1.86        1.92      1.63 o 
  -9   3   6       33.22       32.54      2.20 o 
  -8   3   6        0.80       -0.22      0.53 o 
  -7   3   6       34.44       35.96      1.04 o 
  -6   3   6       79.00       79.97      1.48 o 
  -5   3   6        0.00        0.01      0.16 o 
  -4   3   6      269.70      263.27      3.03 o 
  -3   3   6      366.49      347.11      4.16 o 
  -2   3   6        0.13        0.40      0.16 o 
  -1   3   6       13.31       13.15      0.60 o 
   0   3   6       16.21       23.54      0.60 o 
   1   3   6      104.14      107.18      1.80 o 
   2   3   6     1165.17     1135.10     14.30 o 
   3   3   6       38.97       36.73      2.50 o 
   4   3   6       28.91       31.38      1.41 o 
   5   3   6       28.86       26.54      2.87 o 
   6   3   6        1.23        1.44      1.44 o 
  -9   4   6        0.08       -0.40      0.60 o 
  -8   4   6       43.13       46.31      1.32 o 
  -7   4   6       31.06       33.68      0.82 o 
  -6   4   6        0.97        1.07      0.24 o 
  -5   4   6        2.40        2.58      0.28 o 
  -4   4   6        0.20        0.15      0.19 o 
  -3   4   6      146.51      146.06      1.90 o 
  -2   4   6      584.80      574.54      6.08 o 
  -1   4   6       15.01       13.37      0.84 o 
   0   4   6        2.66        2.35      0.32 o 
   1   4   6        0.03       -0.22      0.22 o 
   2   4   6        3.45        4.16      0.39 o 
   3   4   6       20.71       21.53      0.88 o 
   4   4   6       78.27       81.91      4.89 o 
   5   4   6        0.76       -0.10      1.15 o 
  -9   5   6       43.83       46.08      1.92 o 
  -8   5   6       49.04       49.88      1.44 o 
  -7   5   6        0.65        0.00      0.27 o 
  -6   5   6        0.59        0.98      0.27 o 
  -5   5   6       12.35       12.13      0.50 o 
  -4   5   6        1.40        1.40      0.27 o 
  -3   5   6      185.74      174.96      2.24 o 
  -2   5   6      247.54      239.54      2.86 o 
  -1   5   6       56.73       60.31      1.04 o 
   0   5   6        7.75        7.07      0.97 o 
   1   5   6        6.63        5.78      0.47 o 
   2   5   6       94.99      100.36      1.86 o 
   3   5   6       96.25       95.52      5.08 o 
   4   5   6       39.46       35.26      3.35 o 
  -8   6   6        2.57        2.66      0.57 o 
  -7   6   6       53.36       52.28      1.47 o 
  -6   6   6      132.37      124.10      2.42 o 
  -5   6   6       24.94       23.56      0.94 o 
  -4   6   6       79.60       77.00      1.32 o 
  -3   6   6      177.76      175.28      2.34 o 
  -2   6   6      685.48      682.84      7.28 o 
  -1   6   6       70.47       76.73      1.76 o 
   0   6   6       85.55       83.71      1.84 o 
   1   6   6       55.59       54.78      1.41 o 
   2   6   6       38.59       41.10      2.09 o 
   3   6   6        5.18        4.98      1.53 o 
  -8   7   6      145.18      140.00      2.84 o 
  -7   7   6       20.70       20.34      1.00 o 
  -6   7   6       42.70       42.53      1.40 o 
  -5   7   6      140.81      135.54      2.62 o 
  -4   7   6       54.50       55.75      1.27 o 
  -3   7   6      209.93      219.95      4.33 o 
  -2   7   6      102.54      101.78      2.71 o 
  -1   7   6        1.36       -0.15      0.42 o 
   0   7   6        8.78        8.29      0.81 o 
   1   7   6       15.42       16.67      1.92 o 
   2   7   6       69.43       74.44      4.02 o 
  -7   8   6       87.22       77.82      2.49 o 
  -6   8   6        3.91        4.18      0.57 o 
  -5   8   6        7.42        7.66      0.72 o 
  -4   8   6       43.57       40.19      1.87 o 
  -3   8   6       41.48       41.29      2.73 o 
  -2   8   6       46.29       41.70      1.72 o 
  -1   8   6       17.90       22.53      1.26 o 
   0   8   6        0.11       -0.46      0.46 o 
   0  -9   7        5.99        6.96      0.77 o 
   1  -9   7       27.61       22.56      1.17 o 
   2  -9   7        3.19        3.89      0.82 o 
   3  -9   7       67.38       73.92      3.60 o 
   4  -9   7       52.28       49.89      1.61 o 
   5  -9   7       12.21       13.34      0.92 o 
   6  -9   7       12.90       11.24      1.19 o 
  -2  -8   7       22.85       22.62      1.22 o 
  -1  -8   7        5.69        6.85      0.74 o 
   0  -8   7       25.10       24.64      1.17 o 
   1  -8   7       21.69       20.23      0.87 o 
   2  -8   7       83.44       85.58      3.78 o 
   3  -8   7       84.11       81.75      2.35 o 
   4  -8   7       36.44       38.77      1.36 o 
   5  -8   7       18.70       17.84      1.01 o 
   6  -8   7        0.29        0.04      0.46 o 
   7  -8   7        9.15        9.80      1.36 o 
  -3  -7   7        3.59        2.81      0.57 o 
  -2  -7   7       65.40       63.98      1.92 o 
  -1  -7   7       84.08       93.40      2.39 o 
   0  -7   7      143.70      130.63      2.02 o 
   1  -7   7      220.64      219.62      3.05 o 
   2  -7   7        0.04        0.00      0.20 o 
   3  -7   7        7.63        7.52      0.47 o 
   4  -7   7        0.10        0.16      0.38 o 
   5  -7   7       98.89      104.57      3.08 o 
   6  -7   7       43.48       42.96      1.47 o 
   7  -7   7        3.21        2.88      0.59 o 
   8  -7   7       18.42       20.82      1.18 o 
  -4  -6   7       26.70       26.36      1.22 o 
  -3  -6   7      142.63      150.72      3.30 o 
  -2  -6   7      125.21      117.70      2.72 o 
  -1  -6   7        3.30        3.31      0.35 o 
   0  -6   7        2.79        2.35      0.24 o 
   1  -6   7       63.83       61.00      1.12 o 
   2  -6   7        5.05        4.22      0.37 o 
   3  -6   7       88.28       88.93      1.49 o 
   4  -6   7      404.38      389.31      4.75 o 
   5  -6   7      194.97      194.11      3.10 o 
   6  -6   7        0.32        0.49      0.41 o 
   7  -6   7      177.60      180.11      4.79 o 
   8  -6   7       20.55       19.62      1.25 o 
  -5  -5   7        3.04        3.18      0.67 o 
  -4  -5   7        2.31        1.95      0.50 o 
  -3  -5   7        0.66        0.20      0.37 o 
  -2  -5   7       42.36       39.09      1.34 o 
  -1  -5   7        3.69        3.10      0.30 o 
   0  -5   7      409.16      373.74      4.13 o 
   1  -5   7        1.56        1.24      0.22 o 
   2  -5   7      940.54      913.87      9.98 o 
   3  -5   7       47.00       50.54      2.44 o 
   4  -5   7        4.47        3.62      0.35 o 
   5  -5   7      227.63      227.91      3.63 o 
   6  -5   7        0.43        0.66      0.35 o 
   7  -5   7       35.58       32.55      1.24 o 
   8  -5   7       18.50       19.47      1.36 o 
  -6  -4   7       53.97       50.95      1.94 o 
  -5  -4   7        2.01        1.03      0.50 o 
  -4  -4   7        7.97        8.46      0.69 o 
  -3  -4   7        7.06        6.38      0.59 o 
  -2  -4   7      288.97      283.28      4.26 o 
  -1  -4   7      142.93      149.11      2.06 o 
   0  -4   7        3.58        4.24      0.26 o 
   1  -4   7      242.06      237.79      2.93 o 
   2  -4   7       34.57       33.07      0.95 o 
   3  -4   7        0.34        0.61      0.19 o 
   4  -4   7      287.16      289.94      3.30 o 
   5  -4   7      143.38      135.83      2.72 o 
   6  -4   7        0.20       -0.13      0.21 o 
   7  -4   7        8.75        7.60      0.88 o 
   8  -4   7       87.65       98.82      4.50 o 
  -7  -3   7        1.94        1.50      0.65 o 
  -6  -3   7      124.72      131.28      3.42 o 
  -5  -3   7      127.54      126.17      4.02 o 
  -4  -3   7       11.69       10.06      0.67 o 
  -3  -3   7      195.08      195.24      3.71 o 
  -2  -3   7        6.47        7.27      0.36 o 
  -1  -3   7       17.82       21.52      0.55 o 
   0  -3   7        0.80        0.59      0.15 o 
   1  -3   7      219.16      199.59      2.49 o 
   2  -3   7      415.73      390.63      4.52 o 
   3  -3   7       17.36       18.23      0.49 o 
   4  -3   7      103.98      113.31      1.69 o 
   5  -3   7        0.03       -0.07      0.21 o 
   6  -3   7       37.30       40.52      0.86 o 
   7  -3   7       40.72       42.32      1.43 o 
   8  -3   7       84.18       87.56      2.42 o 
  -7  -2   7       89.41       90.05      3.26 o 
  -6  -2   7       94.10       96.28      2.14 o 
  -5  -2   7        4.91        4.70      0.47 o 
  -4  -2   7      141.06      137.24      2.30 o 
  -3  -2   7       30.45       35.98      0.66 o 
  -2  -2   7      231.83      223.81      2.76 o 
  -1  -2   7       72.66       62.93      1.10 o 
   0  -2   7      186.60      185.58      2.53 o 
   1  -2   7       46.52       39.08      0.66 o 
   2  -2   7      225.75      214.07      2.53 o 
   3  -2   7       94.82       95.36      1.31 o 
   4  -2   7      263.92      274.10      3.34 o 
   5  -2   7      116.45      115.97      1.73 o 
   6  -2   7       48.35       46.30      1.37 o 
   7  -2   7       16.81       17.17      1.15 o 
   8  -2   7       34.57       34.01      3.26 o 
  -8  -1   7       23.80       24.37      1.31 o 
  -7  -1   7       14.03       12.65      1.15 o 
  -6  -1   7       44.29       45.10      1.35 o 
  -5  -1   7       97.38       95.32      1.79 o 
  -4  -1   7        2.07        1.41      0.23 o 
  -3  -1   7      219.67      194.59      2.32 o 
  -2  -1   7       17.93       16.12      0.35 o 
  -1  -1   7      327.44      349.86      3.90 o 
   0  -1   7      130.88      133.98      1.87 o 
   1  -1   7       62.27       51.25      0.87 o 
   2  -1   7       87.51       88.24      1.72 o 
   3  -1   7      387.18      377.64      4.77 o 
   4  -1   7      185.98      192.18      2.46 o 
   5  -1   7       33.36       31.18      1.32 o 
   6  -1   7        7.81        7.77      0.59 o 
   7  -1   7        0.84        0.96      1.15 o 
   8  -1   7        4.47        4.41      1.72 o 
  -8   0   7       14.18       12.46      1.04 o 
  -7   0   7       18.47       20.44      1.12 o 
  -6   0   7       52.65       56.65      1.32 o 
  -5   0   7       48.70       55.65      1.03 o 
  -4   0   7       21.46       17.96      0.42 o 
  -3   0   7      241.23      240.81      2.48 o 
  -2   0   7      181.84      183.67      3.09 o 
  -1   0   7       29.68       31.19      0.66 o 
   0   0   7      135.94      128.35      1.66 o 
   1   0   7        1.93        1.69      0.18 o 
   2   0   7       52.75       45.82      0.83 o 
   3   0   7      411.02      423.44      5.56 o 
   4   0   7      227.63      230.49      3.82 o 
   5   0   7        4.35        3.07      0.41 o 
   6   0   7       10.88       12.14      1.00 o 
   7   0   7        8.51        7.66      1.82 o 
  -8   1   7       10.56       11.15      1.58 o 
  -7   1   7       64.19       69.30      2.03 o 
  -6   1   7       32.32       32.26      1.25 o 
  -5   1   7       32.58       32.22      0.67 o 
  -4   1   7      289.78      285.56      3.57 o 
  -3   1   7      486.19      487.04      6.13 o 
  -2   1   7        0.12        1.31      0.19 o 
  -1   1   7      642.45      630.27      6.79 o 
   0   1   7       30.03       22.97      0.84 o 
   1   1   7      352.97      340.63      3.87 o 
   2   1   7      159.47      167.20      2.12 o 
   3   1   7        3.12        1.38      0.34 o 
   4   1   7      295.11      307.04      4.86 o 
   5   1   7        3.38        2.88      0.44 o 
   6   1   7        0.81        1.25      1.25 o 
   7   1   7       24.12       19.54      2.78 o 
  -8   2   7       20.97       23.83      2.16 o 
  -7   2   7        4.86        3.88      0.64 o 
  -6   2   7      121.16      122.40      2.21 o 
  -5   2   7       31.09       30.49      0.76 o 
  -4   2   7       15.07       16.26      0.54 o 
  -3   2   7      654.74      639.07      7.44 o 
  -2   2   7        0.73        0.65      0.19 o 
  -1   2   7       68.32       76.48      1.17 o 
   0   2   7      147.41      147.17      1.92 o 
   1   2   7       71.71       76.51      1.17 o 
   2   2   7      153.41      149.84      2.61 o 
   3   2   7      760.40      753.13     10.74 o 
   4   2   7        5.23        6.77      0.58 o 
   5   2   7       19.90       17.24      2.40 o 
   6   2   7        0.18        0.67      1.25 o 
  -9   3   7        9.18        8.06      0.98 o 
  -8   3   7       12.77       13.37      1.05 o 
  -7   3   7       86.92       86.20      1.80 o 
  -6   3   7       60.39       58.73      1.17 o 
  -5   3   7        2.30        2.59      0.30 o 
  -4   3   7      343.79      328.22      4.15 o 
  -3   3   7       27.57       27.12      0.73 o 
  -2   3   7      146.23      136.95      2.00 o 
  -1   3   7        8.69       10.13      0.45 o 
   0   3   7      660.36      634.87      6.93 o 
   1   3   7      336.23      331.73      4.52 o 
   2   3   7        0.02        0.04      0.25 o 
   3   3   7       37.58       36.88      1.12 o 
   4   3   7       93.88       93.11      2.80 o 
   5   3   7       30.29       33.72      3.16 o 
  -8   4   7       48.57       50.38      1.41 o 
  -7   4   7       16.14       15.48      0.65 o 
  -6   4   7       15.29       14.62      0.55 o 
  -5   4   7       24.87       25.46      0.95 o 
  -4   4   7       16.72       15.57      0.52 o 
  -3   4   7       48.68       44.87      0.99 o 
  -2   4   7      135.75      127.75      1.96 o 
  -1   4   7       12.76       10.20      0.49 o 
   0   4   7      172.06      174.51      2.70 o 
   1   4   7        7.47        7.88      0.51 o 
   2   4   7       22.26       21.45      0.78 o 
   3   4   7       79.84       80.54      1.85 o 
   4   4   7      157.66      165.55      7.66 o 
   5   4   7       68.38       68.02      4.79 o 
  -8   5   7        0.08       -0.09      0.41 o 
  -7   5   7        3.52        3.99      0.50 o 
  -6   5   7       22.83       24.44      0.81 o 
  -5   5   7       21.37       20.09      0.65 o 
  -4   5   7      115.23      113.60      1.70 o 
  -3   5   7      129.75      131.47      1.85 o 
  -2   5   7        3.38        3.63      0.38 o 
  -1   5   7       38.02       33.85      1.10 o 
   0   5   7       73.12       73.99      1.68 o 
   1   5   7        8.96        8.91      0.54 o 
   2   5   7       79.27       88.41      1.75 o 
   3   5   7        7.20        5.17      1.63 o 
   4   5   7        9.44        8.14      1.92 o 
  -8   6   7       14.95       17.32      0.95 o 
  -7   6   7       47.37       46.89      1.43 o 
  -6   6   7       10.45       10.51      0.75 o 
  -5   6   7       13.38       13.80      0.80 o 
  -4   6   7      155.01      150.42      3.03 o 
  -3   6   7        3.66        3.60      0.46 o 
  -2   6   7       73.20       73.51      1.70 o 
  -1   6   7       15.56       15.49      1.03 o 
   0   6   7       36.91       38.61      1.49 o 
   1   6   7        5.67        6.42      0.73 o 
   2   6   7       21.99       19.16      2.01 o 
  -7   7   7        8.87        8.09      0.76 o 
  -6   7   7       14.58       13.92      0.87 o 
  -5   7   7       93.30       91.22      2.59 o 
  -4   7   7      134.05      129.67      3.13 o 
  -3   7   7       29.18       33.39      1.14 o 
  -2   7   7       80.15       73.84      3.45 o 
  -1   7   7        2.59        1.03      0.57 o 
   0   7   7       41.09       47.14      1.92 o 
   1   7   7        0.08        0.10      0.96 o 
  -6   8   7        7.42        6.92      0.69 o 
  -5   8   7        0.04       -0.32      0.32 o 
  -4   8   7      101.48      106.01      3.59 o 
  -3   8   7       14.72       12.34      1.04 o 
  -2   8   7        4.87        5.84      0.80 o 
  -1   8   7       51.86       51.06      2.40 o 
   1  -9   8       94.28      106.43      3.17 o 
   2  -9   8        0.58        1.55      0.55 o 
   3  -9   8       55.08       58.14      3.37 o 
   4  -9   8       16.10       17.22      1.41 o 
   5  -9   8       12.37       12.53      0.93 o 
  -1  -8   8       35.46       32.84      1.70 o 
   0  -8   8       81.65       86.17      2.52 o 
   1  -8   8        6.44        7.65      1.22 o 
   2  -8   8       79.23       76.75      2.17 o 
   3  -8   8       30.60       29.22      1.21 o 
   4  -8   8       16.73       14.25      0.91 o 
   5  -8   8       48.68       48.58      1.64 o 
   6  -8   8        0.08        0.07      0.47 o 
  -2  -7   8        0.10       -0.41      0.41 o 
  -1  -7   8       60.46       57.38      1.80 o 
   0  -7   8       10.63        9.93      0.64 o 
   1  -7   8       96.10       97.52      2.42 o 
   2  -7   8       24.24       24.17      1.12 o 
   3  -7   8      150.79      147.76      4.77 o 
   4  -7   8       21.84       25.32      1.39 o 
   5  -7   8        8.94        8.94      0.76 o 
   6  -7   8        0.88        0.60      0.50 o 
   7  -7   8        2.42        3.29      1.02 o 
  -4  -6   8        0.53        0.43      0.46 o 
  -3  -6   8       24.16       27.19      1.24 o 
  -2  -6   8       49.98       46.01      1.56 o 
  -1  -6   8       76.49       75.34      2.02 o 
   0  -6   8        6.99        9.80      0.69 o 
   1  -6   8        7.22        7.82      0.43 o 
   2  -6   8       11.17        8.76      0.46 o 
   3  -6   8      201.39      206.65      3.19 o 
   4  -6   8       13.32       13.86      0.94 o 
   5  -6   8       71.63       73.57      2.48 o 
   6  -6   8        0.29        0.46      0.39 o 
   7  -6   8        5.31        5.61      0.70 o 
   8  -6   8       40.99       43.42      2.09 o 
  -5  -5   8       50.64       57.34      1.85 o 
  -4  -5   8      181.36      184.08      4.71 o 
  -3  -5   8       37.06       33.33      1.30 o 
  -2  -5   8        8.69        8.26      0.67 o 
  -1  -5   8      140.03      136.18      3.65 o 
   0  -5   8      366.54      332.67      3.77 o 
   1  -5   8        1.26        0.44      0.23 o 
   2  -5   8      284.68      269.72      3.48 o 
   3  -5   8      111.16      110.86      1.96 o 
   4  -5   8       79.56       80.85      1.73 o 
   5  -5   8      420.00      421.20      8.28 o 
   6  -5   8       49.44       54.31      1.74 o 
   7  -5   8       86.87       91.62      2.21 o 
   8  -5   8        7.03        8.42      1.04 o 
  -5  -4   8       14.53       14.10      0.94 o 
  -4  -4   8        0.70        0.57      0.38 o 
  -3  -4   8        1.28        0.92      0.37 o 
  -2  -4   8      176.24      156.73      3.65 o 
  -1  -4   8      126.33      116.66      2.08 o 
   0  -4   8      760.62      722.71     10.59 o 
   1  -4   8       11.56       12.50      0.52 o 
   2  -4   8       27.43       26.27      0.71 o 
   3  -4   8     1429.82     1413.86     39.61 o 
   4  -4   8       59.55       61.89      1.33 o 
   5  -4   8       17.00       13.97      0.64 o 
   6  -4   8        1.41        1.12      0.41 o 
   7  -4   8       14.24       12.20      1.10 o 
   8  -4   8        6.59        7.27      1.15 o 
  -6  -3   8       17.46       16.45      1.01 o 
  -5  -3   8       50.25       48.42      1.54 o 
  -4  -3   8      115.40      113.26      2.92 o 
  -3  -3   8       25.01       28.14      1.08 o 
  -2  -3   8      115.22      101.41      1.53 o 
  -1  -3   8      188.59      171.60      2.97 o 
   0  -3   8      170.51      159.05      6.17 o 
   1  -3   8       30.85       34.45      1.08 o 
   2  -3   8       31.25       29.45      0.73 o 
   3  -3   8      295.12      284.04      3.50 o 
   4  -3   8      180.69      170.99      2.37 o 
   5  -3   8       25.95       23.64      0.72 o 
   6  -3   8      191.75      191.14      4.50 o 
   7  -3   8        4.85        3.03      0.73 o 
   8  -3   8       16.42       20.62      1.45 o 
  -7  -2   8      127.78      129.56      3.03 o 
  -6  -2   8       22.43       22.27      1.09 o 
  -5  -2   8       88.42       88.71      2.17 o 
  -4  -2   8       34.47       39.94      1.28 o 
  -3  -2   8       84.24       81.53      1.67 o 
  -2  -2   8        7.52        7.43      0.51 o 
  -1  -2   8      267.66      251.39      3.32 o 
   0  -2   8        9.93        9.06      0.46 o 
   1  -2   8      241.34      236.47      2.88 o 
   2  -2   8      125.09      132.57      1.68 o 
   3  -2   8        8.13        9.22      0.61 o 
   4  -2   8      370.87      354.31      4.23 o 
   5  -2   8      175.05      180.15      3.30 o 
   6  -2   8        4.28        4.86      0.73 o 
   7  -2   8       12.39       15.66      1.44 o 
  -7  -1   8        0.47        0.48      0.67 o 
  -6  -1   8      121.74      124.45      2.79 o 
  -5  -1   8       54.62       49.95      1.46 o 
  -4  -1   8        2.51        2.53      0.30 o 
  -3  -1   8        8.48        8.10      0.63 o 
  -2  -1   8       14.36       12.50      0.71 o 
  -1  -1   8       11.58       11.15      0.46 o 
   0  -1   8      686.65      652.16      7.13 o 
   1  -1   8     1117.61     1082.21     11.55 o 
   2  -1   8        2.11        3.58      0.30 o 
   3  -1   8      409.06      385.08      4.91 o 
   4  -1   8       71.46       64.53      1.59 o 
   5  -1   8       36.08       34.68      1.16 o 
   6  -1   8       76.21       74.11      4.36 o 
   7  -1   8        0.45        0.10      1.15 o 
  -8   0   8       28.87       29.39      3.21 o 
  -7   0   8       45.31       48.33      1.69 o 
  -6   0   8       54.28       54.17      1.69 o 
  -5   0   8        5.22        4.88      0.34 o 
  -4   0   8      103.80       97.54      1.50 o 
  -3   0   8       75.94       77.84      1.18 o 
  -2   0   8      297.54      292.76      3.39 o 
  -1   0   8      465.26      430.22      4.80 o 
   0   0   8        2.11        1.73      0.23 o 
   1   0   8       27.89       26.85      0.62 o 
   2   0   8      150.70      166.08      2.39 o 
   3   0   8      176.94      160.30      2.88 o 
   4   0   8      214.38      202.86      3.51 o 
   5   0   8       35.96       40.27      1.24 o 
   6   0   8        0.57        0.46      0.44 o 
   7   0   8        3.36        3.83      1.63 o 
  -8   1   8        6.98        7.29      0.84 o 
  -7   1   8       16.13       15.05      1.01 o 
  -6   1   8        0.01        0.63      0.48 o 
  -5   1   8      434.27      432.91      8.13 o 
  -4   1   8       36.11       35.67      0.83 o 
  -3   1   8        0.23        0.06      0.19 o 
  -2   1   8        0.20        0.31      0.19 o 
  -1   1   8      115.56      114.58      1.59 o 
   0   1   8       70.15       65.71      1.07 o 
   1   1   8      239.16      245.19      2.96 o 
   2   1   8        1.25        1.53      0.31 o 
   3   1   8        0.69        2.43      0.64 o 
   4   1   8       13.87       15.32      0.75 o 
   5   1   8        0.21        0.33      0.37 o 
   6   1   8       13.66       13.80      2.30 o 
  -8   2   8        7.69        6.43      0.81 o 
  -7   2   8       15.29       17.37      1.08 o 
  -6   2   8      108.97      109.29      2.15 o 
  -5   2   8        0.73        1.01      0.31 o 
  -4   2   8        3.81        4.85      0.37 o 
  -3   2   8      119.62      116.73      2.35 o 
  -2   2   8       65.89       64.22      1.08 o 
  -1   2   8      407.34      400.44      4.58 o 
   0   2   8       90.28       99.60      1.47 o 
   1   2   8      591.76      535.30      6.86 o 
   2   2   8      204.21      221.78      3.39 o 
   3   2   8       17.26       14.31      0.80 o 
   4   2   8        2.88        2.82      0.47 o 
   5   2   8       51.49       49.72      3.83 o 
   6   2   8        0.46        0.67      1.34 o 
  -8   3   8       37.72       39.00      1.66 o 
  -7   3   8        6.84        8.47      1.12 o 
  -6   3   8      139.67      132.45      2.83 o 
  -5   3   8      346.11      335.31      4.44 o 
  -4   3   8      230.64      228.42      3.09 o 
  -3   3   8        7.23        6.53      0.41 o 
  -2   3   8       29.02       29.50      0.88 o 
  -1   3   8       15.57       13.17      0.50 o 
   0   3   8       10.80       11.00      0.59 o 
   1   3   8      390.18      366.79      5.00 o 
   2   3   8       82.57       78.34      1.58 o 
   3   3   8       54.15       55.37      1.50 o 
   4   3   8        6.25        6.23      1.63 o 
   5   3   8       59.93       63.52      4.60 o 
  -8   4   8       43.73       41.53      1.76 o 
  -7   4   8        3.36        3.23      0.48 o 
  -6   4   8      137.40      132.93      2.16 o 
  -5   4   8       21.40       22.12      0.75 o 
  -4   4   8      120.83      121.94      1.98 o 
  -3   4   8        0.46        0.08      0.26 o 
  -2   4   8      481.38      473.03      6.29 o 
  -1   4   8      456.44      437.21      6.42 o 
   0   4   8        8.84        9.80      0.62 o 
   1   4   8       66.27       65.48      1.42 o 
   2   4   8        7.96        8.56      0.75 o 
   3   4   8      132.88      151.48      6.71 o 
   4   4   8        9.01        9.29      2.11 o 
  -8   5   8       18.87       18.55      1.28 o 
  -7   5   8        0.31        0.97      0.46 o 
  -6   5   8        0.53       -0.33      0.33 o 
  -5   5   8        0.83        0.57      0.37 o 
  -4   5   8      157.69      156.95      2.82 o 
  -3   5   8        7.23        7.18      0.48 o 
  -2   5   8        4.05        3.32      0.38 o 
  -1   5   8        8.85       10.34      0.85 o 
   0   5   8       10.74       11.75      0.90 o 
   1   5   8        6.68        7.04      0.71 o 
   2   5   8      205.26      226.92      5.80 o 
   3   5   8       39.68       44.84      3.64 o 
  -7   6   8       43.93       40.66      1.87 o 
  -6   6   8        5.22        3.79      0.54 o 
  -5   6   8       60.84       62.55      1.65 o 
  -4   6   8       12.05       11.20      0.91 o 
  -3   6   8       15.21       13.80      1.77 o 
  -2   6   8      179.23      184.54      4.12 o 
  -1   6   8        2.63        1.43      0.57 o 
   0   6   8       43.56       49.35      1.77 o 
   1   6   8        0.39        0.14      0.46 o 
  -6   7   8      105.26      100.73      2.30 o 
  -5   7   8        0.28        0.09      0.43 o 
  -4   7   8       68.18       69.53      6.13 o 
  -3   7   8       90.92       89.41      5.84 o 
  -2   7   8        6.82        6.05      0.81 o 
  -1   7   8        5.15        6.52      0.80 o 
   0   7   8        6.24        4.80      0.80 o 
   0  -8   9        6.94        7.26      1.10 o 
   1  -8   9       21.37       25.12      1.13 o 
   2  -8   9       15.41       13.82      0.93 o 
   3  -8   9        0.58       -0.12      0.39 o 
   4  -8   9        1.03        2.09      0.57 o 
   5  -8   9      124.97      126.67      6.07 o 
  -2  -7   9       34.41       39.35      1.55 o 
  -1  -7   9        0.76        0.07      0.42 o 
   0  -7   9       81.99       81.76      2.01 o 
   1  -7   9      201.60      184.64      3.47 o 
   2  -7   9       19.01       19.02      0.83 o 
   3  -7   9       36.67       38.92      1.36 o 
   4  -7   9        0.74       -0.10      0.40 o 
   5  -7   9        5.96        4.54      0.67 o 
   6  -7   9      197.73      208.06      9.94 o 
  -3  -6   9       19.66       15.67      1.03 o 
  -2  -6   9        4.15        2.72      0.56 o 
  -1  -6   9       80.65       79.42      2.13 o 
   0  -6   9       27.91       33.24      1.87 o 
   1  -6   9       21.05       20.55      0.80 o 
   2  -6   9       91.52       98.83      2.01 o 
   3  -6   9        0.58        0.98      0.44 o 
   4  -6   9       40.81       42.94      1.47 o 
   5  -6   9       64.79       73.22      6.47 o 
   6  -6   9        3.71        4.80      0.66 o 
   7  -6   9        1.30        1.11      0.50 o 
  -4  -5   9       22.97       23.35      1.17 o 
  -3  -5   9       14.30       14.00      0.90 o 
  -2  -5   9        2.06        0.53      0.42 o 
  -1  -5   9        0.05        0.06      0.30 o 
   0  -5   9       17.36       17.50      0.71 o 
   1  -5   9      400.68      390.56      5.92 o 
   2  -5   9       18.92       17.05      0.73 o 
   3  -5   9       51.02       49.43      1.24 o 
   4  -5   9       47.89       52.78      1.53 o 
   5  -5   9        0.30        0.11      0.35 o 
   6  -5   9       11.70       10.90      0.81 o 
   7  -5   9       59.35       61.81      2.43 o 
  -5  -4   9        0.22        0.68      0.55 o 
  -4  -4   9       27.34       25.37      1.14 o 
  -3  -4   9       11.99       12.49      0.82 o 
  -2  -4   9      257.50      250.00      4.55 o 
  -1  -4   9        5.92        4.17      0.41 o 
   0  -4   9       67.41       65.24      2.25 o 
   1  -4   9       87.09       79.58      1.35 o 
   2  -4   9        4.87        3.95      0.51 o 
   3  -4   9      190.56      185.95      2.56 o 
   4  -4   9       59.18       62.53      1.40 o 
   5  -4   9       73.92       70.52      1.77 o 
   6  -4   9       33.78       37.34      2.35 o 
   7  -4   9       26.84       27.07      1.92 o 
  -6  -3   9       40.61       42.55      1.57 o 
  -5  -3   9        0.21        0.27      0.43 o 
  -4  -3   9      127.97      115.73      2.63 o 
  -3  -3   9      178.04      166.21      3.33 o 
  -2  -3   9      227.49      223.89      4.15 o 
  -1  -3   9       14.82       16.60      0.78 o 
   0  -3   9      292.53      287.61      3.88 o 
   1  -3   9     1285.60     1250.95     17.76 o 
   2  -3   9      647.01      617.14      6.97 o 
   3  -3   9        3.52        2.10      0.29 o 
   4  -3   9        2.18        2.25      0.29 o 
   5  -3   9        3.27        4.78      0.69 o 
   6  -3   9        0.21       -0.05      0.44 o 
   7  -3   9       27.88       25.17      1.52 o 
  -6  -2   9       36.41       36.80      1.41 o 
  -5  -2   9      144.05      144.73      3.10 o 
  -4  -2   9      100.83       92.05      2.26 o 
  -3  -2   9       71.66       63.15      1.54 o 
  -2  -2   9      377.56      347.99      5.10 o 
  -1  -2   9       12.54       12.48      1.01 o 
   0  -2   9       17.18       15.53      0.69 o 
   1  -2   9        5.03        5.60      0.44 o 
   2  -2   9      139.30      135.73      2.15 o 
   3  -2   9        5.72        3.37      0.38 o 
   4  -2   9      118.80      117.18      1.98 o 
   5  -2   9       19.20       14.38      1.07 o 
   6  -2   9       15.03       19.19      1.23 o 
   7  -2   9       27.10       31.00      2.25 o 
  -7  -1   9       27.92       28.17      1.82 o 
  -6  -1   9       55.90       63.23      2.68 o 
  -5  -1   9       15.01       14.31      0.85 o 
  -4  -1   9        2.56        1.94      0.32 o 
  -3  -1   9       82.98       82.67      1.80 o 
  -2  -1   9        6.99        7.25      0.42 o 
  -1  -1   9      568.94      556.13      6.84 o 
   0  -1   9        1.19       -0.07      0.23 o 
   1  -1   9       35.12       26.25      0.74 o 
   2  -1   9      560.31      530.92      6.59 o 
   3  -1   9      109.41      110.47      3.75 o 
   4  -1   9       33.07       28.14      1.04 o 
   5  -1   9       24.75       27.99      1.39 o 
   6  -1   9        2.22        2.39      0.60 o 
   7  -1   9        2.17        3.26      1.63 o 
  -7   0   9       29.27       28.26      1.82 o 
  -6   0   9       66.13       63.52      2.68 o 
  -5   0   9        0.42        0.16      0.30 o 
  -4   0   9        0.63        0.47      0.24 o 
  -3   0   9       12.12       13.54      0.54 o 
  -2   0   9      264.80      252.95      3.39 o 
  -1   0   9      843.72      808.03      9.64 o 
   0   0   9      213.57      201.83      3.01 o 
   1   0   9      367.14      339.97      4.41 o 
   2   0   9       13.22       11.11      0.52 o 
   3   0   9       12.80       14.05      0.77 o 
   4   0   9      131.62      121.25      2.46 o 
   5   0   9        2.76        3.77      0.61 o 
   6   0   9        0.09        0.71      0.52 o 
  -7   1   9       17.89       16.80      1.08 o 
  -6   1   9       75.05       79.45      2.23 o 
  -5   1   9      176.77      179.90      2.95 o 
  -4   1   9       77.45       76.64      1.41 o 
  -3   1   9      773.84      750.92      8.75 o 
  -2   1   9      167.82      161.98      2.16 o 
  -1   1   9        2.57        3.05      0.30 o 
   0   1   9       64.88       67.69      1.52 o 
   1   1   9       18.97       16.30      0.62 o 
   2   1   9      307.87      279.58      3.96 o 
   3   1   9      122.88      122.76      2.43 o 
   4   1   9        8.34        8.65      0.96 o 
   5   1   9        3.47        5.20      0.75 o 
   6   1   9       29.90       34.68      3.45 o 
  -7   2   9      304.98      302.43      6.05 o 
  -6   2   9       17.64       17.85      0.81 o 
  -5   2   9        2.59        2.54      0.37 o 
  -4   2   9        1.36        2.02      0.42 o 
  -3   2   9      122.61      124.12      1.94 o 
  -2   2   9      389.18      376.09      4.70 o 
  -1   2   9       40.26       42.99      0.89 o 
   0   2   9       25.62       25.16      0.68 o 
   1   2   9        0.12        0.87      0.30 o 
   2   2   9       15.14       19.32      0.76 o 
   3   2   9       11.32        9.75      0.84 o 
   4   2   9       38.70       42.32      2.06 o 
   5   2   9       54.77       55.76      4.22 o 
  -7   3   9       17.15       15.75      0.83 o 
  -6   3   9       19.74       21.30      0.93 o 
  -5   3   9        0.05        0.45      0.41 o 
  -4   3   9        6.08        6.26      0.45 o 
  -3   3   9      315.38      312.28      4.05 o 
  -2   3   9       21.45       21.54      0.71 o 
  -1   3   9      728.33      703.00      8.28 o 
   0   3   9        0.01        1.52      0.34 o 
   1   3   9       15.24       14.16      0.67 o 
   2   3   9        0.06       -0.03      0.36 o 
   3   3   9       49.35       46.49      2.73 o 
   4   3   9       19.62       16.09      2.40 o 
  -7   4   9       64.37       65.55      1.70 o 
  -6   4   9      303.04      304.64      5.61 o 
  -5   4   9       60.26       59.33      1.70 o 
  -4   4   9       84.65       80.23      1.54 o 
  -3   4   9      190.46      192.86      2.82 o 
  -2   4   9        4.34        5.53      0.46 o 
  -1   4   9       90.66       86.88      2.35 o 
   0   4   9      179.75      172.44      3.75 o 
   1   4   9        4.57        4.65      0.62 o 
   2   4   9        3.68        3.22      0.54 o 
   3   4   9       78.68       88.99      5.80 o 
  -7   5   9       92.16       91.97      2.84 o 
  -6   5   9        5.79        6.12      0.65 o 
  -5   5   9        0.05        0.43      0.42 o 
  -4   5   9      230.75      229.03      3.82 o 
  -3   5   9      358.42      357.18      5.67 o 
  -2   5   9       53.07       51.97      1.82 o 
  -1   5   9       73.42       73.72      2.21 o 
   0   5   9       40.08       45.43      1.68 o 
   1   5   9      130.39      150.07      3.54 o 
   2   5   9       12.54       17.26      2.01 o 
  -6   6   9      153.09      152.47      3.11 o 
  -5   6   9        1.25        1.53      0.49 o 
  -4   6   9       12.47       12.08      0.82 o 
  -3   6   9       21.15       19.40      1.44 o 
  -2   6   9        8.40        9.96      0.92 o 
  -1   6   9        1.51        2.12      0.62 o 
   0   6   9       97.97      115.25      3.08 o 
  -4   7   9       39.95       42.23      1.79 o 
  -3   7   9        6.66        6.92      0.88 o 
  -2   7   9       58.13       61.15      2.16 o 
   1  -8  10       39.33       46.13      1.56 o 
   2  -8  10       15.18       19.07      2.17 o 
   3  -8  10        0.01        0.59      0.47 o 
   4  -8  10       53.89       54.73      2.54 o 
  -1  -7  10        7.18        9.06      0.82 o 
   0  -7  10       54.95       57.91      2.16 o 
   1  -7  10       15.92       16.26      1.51 o 
   2  -7  10        1.52        1.58      0.51 o 
   3  -7  10       30.68       30.61      1.25 o 
   4  -7  10        2.16        2.63      0.60 o 
   5  -7  10       11.69       10.65      0.88 o 
  -2  -6  10        9.95        9.47      0.80 o 
  -1  -6  10      106.67       97.88      2.92 o 
   0  -6  10      112.53      113.57      2.45 o 
   1  -6  10       19.71       21.92      0.86 o 
   2  -6  10        1.25        0.42      0.93 o 
   3  -6  10        7.86        8.34      0.73 o 
   4  -6  10       91.66       97.03      2.96 o 
   5  -6  10      149.36      148.32      3.11 o 
   6  -6  10       22.54       22.43      1.17 o 
  -4  -5  10        2.43        0.66      0.78 o 
  -3  -5  10        3.47        3.60      0.71 o 
  -2  -5  10       13.03       11.49      0.86 o 
  -1  -5  10       18.64       19.88      1.19 o 
   0  -5  10       60.02       62.13      1.40 o 
   1  -5  10      111.80      108.83      1.98 o 
   2  -5  10       12.17       12.85      0.67 o 
   3  -5  10      150.95      149.80      4.01 o 
   4  -5  10       35.34       35.11      1.26 o 
   5  -5  10        1.22        1.57      0.44 o 
   6  -5  10       12.73       14.54      0.90 o 
  -4  -4  10        2.62        1.67      0.53 o 
  -3  -4  10        1.47        0.03      0.47 o 
  -2  -4  10        4.71        5.27      0.50 o 
  -1  -4  10      331.10      330.68      6.56 o 
   0  -4  10      139.12      133.02      2.19 o 
   1  -4  10       20.81       17.72      0.79 o 
   2  -4  10        4.57        5.41      0.46 o 
   3  -4  10        3.60        3.15      0.40 o 
   4  -4  10       43.81       36.31      1.22 o 
   5  -4  10       32.84       33.44      1.21 o 
   6  -4  10       24.81       25.91      1.52 o 
  -5  -3  10        9.75       12.91      0.94 o 
  -4  -3  10      171.90      169.03      4.07 o 
  -3  -3  10       13.17       15.93      1.18 o 
  -2  -3  10        2.67        2.75      0.43 o 
  -1  -3  10      181.01      169.75      2.83 o 
   0  -3  10       31.81       31.50      0.97 o 
   1  -3  10       39.30       36.16      0.98 o 
   2  -3  10       13.07       13.65      0.83 o 
   3  -3  10       73.21       67.78      1.44 o 
   4  -3  10       41.70       45.58      1.15 o 
   5  -3  10       51.99       46.31      1.87 o 
   6  -3  10       18.19       20.15      2.06 o 
  -6  -2  10      122.16      121.96      4.22 o 
  -5  -2  10      186.38      177.91      5.36 o 
  -4  -2  10        1.34        1.86      0.51 o 
  -3  -2  10       45.51       44.68      1.32 o 
  -2  -2  10      133.50      134.56      2.12 o 
  -1  -2  10      252.03      241.81      3.35 o 
   0  -2  10      684.87      662.77      8.15 o 
   1  -2  10       53.15       58.09      1.50 o 
   2  -2  10       45.97       38.40      1.01 o 
   3  -2  10       65.95       63.02      1.36 o 
   4  -2  10        2.83        5.62      0.76 o 
   5  -2  10        5.95        3.64      0.68 o 
   6  -2  10       64.53       63.65      2.32 o 
  -6  -1  10        3.22        2.78      0.86 o 
  -5  -1  10        1.87        2.68      0.77 o 
  -4  -1  10      372.65      372.61      6.36 o 
  -3  -1  10       55.33       53.88      1.40 o 
  -2  -1  10       46.14       43.85      0.99 o 
  -1  -1  10       90.24       92.10      2.30 o 
   0  -1  10       59.30       55.95      1.20 o 
   1  -1  10        8.93        7.31      0.49 o 
   2  -1  10       76.53       74.04      1.43 o 
   3  -1  10       29.14       21.97      0.96 o 
   4  -1  10      105.61      111.99      3.05 o 
   5  -1  10       47.04       53.97      2.02 o 
   6  -1  10        0.07       -0.20      0.52 o 
  -7   0  10        0.60        0.67      0.77 o 
  -6   0  10       51.37       49.15      2.40 o 
  -5   0  10      111.45      115.44      3.93 o 
  -4   0  10        0.64        0.67      0.37 o 
  -3   0  10      147.52      142.04      2.20 o 
  -2   0  10       67.21       62.33      1.24 o 
  -1   0  10       56.49       53.21      1.14 o 
   0   0  10      369.96      350.76      4.58 o 
   1   0  10       45.76       46.89      1.07 o 
   2   0  10       42.67       30.43      1.07 o 
   3   0  10       88.44      105.54      2.85 o 
   4   0  10       16.47       20.27      1.16 o 
   5   0  10        0.07        0.20      0.67 o 
  -7   1  10        0.03        0.48      0.77 o 
  -6   1  10        6.63        6.51      1.05 o 
  -5   1  10      114.84      116.26      2.63 o 
  -4   1  10        2.16        2.16      0.38 o 
  -3   1  10      100.45       99.64      1.90 o 
  -2   1  10       28.29       26.35      0.79 o 
  -1   1  10      142.46      139.49      2.18 o 
   0   1  10      234.21      222.73      3.15 o 
   1   1  10       52.49       47.01      1.35 o 
   2   1  10       28.80       28.29      1.35 o 
   3   1  10        6.93        6.47      0.75 o 
   4   1  10        6.38        4.45      0.74 o 
   5   1  10        0.11       -0.42      0.50 o 
  -7   2  10       73.67       74.44      3.16 o 
  -6   2  10        3.47        3.73      0.97 o 
  -5   2  10      295.72      296.38      4.45 o 
  -4   2  10      316.07      315.12      4.15 o 
  -3   2  10       10.05       10.01      0.56 o 
  -2   2  10       37.40       40.48      0.99 o 
  -1   2  10       38.18       38.79      0.96 o 
   0   2  10       32.02       26.51      0.87 o 
   1   2  10       37.94       35.27      1.18 o 
   2   2  10       14.66       13.93      0.81 o 
   3   2  10        9.28       10.27      0.90 o 
   4   2  10       59.06       62.97      2.35 o 
  -7   3  10        0.02       -0.41      0.41 o 
  -6   3  10       68.79       72.71      2.16 o 
  -5   3  10       38.94       40.18      1.26 o 
  -4   3  10      155.48      154.68      2.41 o 
  -3   3  10        0.91        0.36      0.32 o 
  -2   3  10        0.25       -0.07      0.32 o 
  -1   3  10       16.47       16.92      0.99 o 
   0   3  10       38.71       44.30      1.54 o 
   1   3  10       78.89       79.87      2.52 o 
   2   3  10        4.06        5.36      0.61 o 
   3   3  10      140.71      160.58      7.52 o 
  -6   4  10        0.08        0.24      0.45 o 
  -5   4  10       53.37       52.18      2.63 o 
  -4   4  10       10.04        8.21      0.74 o 
  -3   4  10      163.71      161.97      2.91 o 
  -2   4  10        0.02       -0.33      0.41 o 
  -1   4  10       52.03       55.13      1.86 o 
   0   4  10       25.66       27.18      1.29 o 
   1   4  10        0.23        0.11      0.44 o 
   2   4  10       26.86       30.10      1.43 o 
  -6   5  10      173.64      168.57      3.19 o 
  -5   5  10      231.96      237.79      4.05 o 
  -4   5  10        4.57        4.45      0.60 o 
  -3   5  10        2.60        1.00      0.77 o 
  -2   5  10       83.37       79.28      2.35 o 
  -1   5  10        4.34        4.70      1.25 o 
   0   5  10        0.59        0.10      0.48 o 
   1   5  10       22.71       23.92      1.31 o 
  -5   6  10        9.27       10.44      1.34 o 
  -4   6  10       30.18       27.88      2.49 o 
  -3   6  10       21.56       19.16      1.24 o 
  -2   6  10       32.98       37.17      1.68 o 
  -1   6  10      132.19      138.53      3.52 o 
   1  -7  11       36.51       45.49      2.37 o 
   2  -7  11       42.74       38.48      2.15 o 
   3  -7  11        9.20       10.64      0.86 o 
   4  -7  11        0.47        0.41      0.53 o 
  -1  -6  11       75.19       84.98      4.31 o 
   0  -6  11       18.52       16.07      1.29 o 
   1  -6  11       66.90       67.77      1.84 o 
   2  -6  11        3.30        3.50      0.58 o 
   3  -6  11        0.00       -0.40      0.40 o 
   4  -6  11       31.30       36.34      1.81 o 
   5  -6  11       16.56       16.23      1.80 o 
  -3  -5  11        4.10        2.99      0.60 o 
  -2  -5  11       18.88       18.01      1.72 o 
  -1  -5  11       34.49       42.68      4.01 o 
   0  -5  11       16.70       19.07      0.95 o 
   1  -5  11       86.48       89.20      2.11 o 
   2  -5  11        5.62        7.21      0.64 o 
   3  -5  11       12.79       12.02      0.82 o 
   4  -5  11        3.65        4.47      0.64 o 
   5  -5  11       13.11       14.78      1.33 o 
  -4  -4  11        1.25        0.40      0.49 o 
  -3  -4  11       29.85       28.90      1.45 o 
  -2  -4  11        6.46        5.39      0.56 o 
  -1  -4  11      102.61      106.21      2.27 o 
   0  -4  11       36.75       35.05      1.08 o 
   1  -4  11       31.64       30.31      0.95 o 
   2  -4  11       55.02       50.81      1.49 o 
   3  -4  11        0.45        0.90      0.39 o 
   4  -4  11       15.89       15.04      0.86 o 
   5  -4  11       29.97       32.68      1.70 o 
   6  -4  11        5.22        5.80      1.34 o 
  -4  -3  11       71.88       74.44      3.07 o 
  -3  -3  11       16.12       11.45      0.97 o 
  -2  -3  11       48.50       47.19      1.36 o 
  -1  -3  11        8.67        7.77      0.61 o 
   0  -3  11       58.68       56.59      1.50 o 
   1  -3  11      156.92      158.66      2.97 o 
   2  -3  11        0.15        0.03      0.35 o 
   3  -3  11       14.36       12.85      0.76 o 
   4  -3  11        0.12        0.21      0.45 o 
   5  -3  11        3.66        3.86      0.76 o 
   6  -3  11        7.74        9.43      1.06 o 
  -5  -2  11       14.40       15.45      1.15 o 
  -4  -2  11        1.78        0.63      0.57 o 
  -3  -2  11       74.83       75.01      2.40 o 
  -2  -2  11        4.24        3.87      0.38 o 
  -1  -2  11       67.52       68.81      2.05 o 
   0  -2  11       40.40       42.44      1.10 o 
   1  -2  11        0.39       -0.16      0.26 o 
   2  -2  11       13.52       15.74      0.79 o 
   3  -2  11        2.01        0.77      0.33 o 
   4  -2  11        6.60        9.14      0.96 o 
   5  -2  11       33.91       39.43      1.78 o 
  -5  -1  11        6.22        6.99      1.15 o 
  -4  -1  11       71.19       75.27      1.99 o 
  -3  -1  11        2.09        1.05      0.63 o 
  -2  -1  11       46.20       43.06      1.16 o 
  -1  -1  11        0.53        0.48      0.30 o 
   0  -1  11       68.17       60.85      1.31 o 
   1  -1  11      130.73      121.69      2.38 o 
   2  -1  11       86.74       98.62      2.13 o 
   3  -1  11        1.44        3.07      1.34 o 
   4  -1  11       46.56       44.40      1.78 o 
   5  -1  11       23.75       24.76      1.41 o 
  -6   0  11      201.75      204.25      6.13 o 
  -5   0  11        0.33       -0.10      0.57 o 
  -4   0  11        0.70       -0.06      0.37 o 
  -3   0  11        0.28        0.01      0.29 o 
  -2   0  11      131.22      130.41      2.14 o 
  -1   0  11        0.32        0.33      0.33 o 
   0   0  11      141.92      145.65      2.70 o 
   1   0  11       79.06       83.37      2.22 o 
   2   0  11       33.84       35.97      1.54 o 
   3   0  11       18.18       19.82      1.22 o 
   4   0  11       11.62       10.66      0.99 o 
   5   0  11        0.86        0.34      0.53 o 
  -6   1  11       18.08       18.97      1.63 o 
  -5   1  11        7.70        6.10      0.71 o 
  -4   1  11        2.91        2.79      0.46 o 
  -3   1  11       98.89      101.63      1.99 o 
  -2   1  11      118.29      117.29      3.27 o 
  -1   1  11       15.04       19.33      0.83 o 
   0   1  11       54.34       49.79      1.34 o 
   1   1  11       40.51       46.83      1.72 o 
   2   1  11       42.14       44.42      1.74 o 
   3   1  11        0.13        0.25      0.44 o 
   4   1  11       10.26       11.16      1.00 o 
  -6   2  11        1.65        1.55      0.57 o 
  -5   2  11      106.08      114.04      2.70 o 
  -4   2  11        4.92        5.39      0.77 o 
  -3   2  11        3.30        3.55      0.54 o 
  -2   2  11       67.37       69.61      1.86 o 
  -1   2  11       11.65       12.32      0.80 o 
   0   2  11       13.46       18.01      1.34 o 
   1   2  11       71.73       73.32      2.40 o 
   2   2  11        6.44        5.65      0.74 o 
   3   2  11        0.37        0.49      0.58 o 
  -6   3  11      138.42      147.03      3.31 o 
  -5   3  11       26.63       26.57      1.25 o 
  -4   3  11        4.61        4.79      0.68 o 
  -3   3  11       28.57       32.16      1.11 o 
  -2   3  11        0.89        0.25      0.36 o 
  -1   3  11        9.58        9.19      0.83 o 
   0   3  11       40.14       38.66      1.54 o 
   1   3  11       15.93       12.79      1.48 o 
   2   3  11       19.26       17.92      1.44 o 
  -5   4  11        3.10        2.27      0.56 o 
  -4   4  11       21.82       22.34      1.09 o 
  -3   4  11        0.79        0.02      0.37 o 
  -2   4  11       12.09       12.22      0.99 o 
  -1   4  11       49.48       51.67      1.86 o 
   0   4  11        5.60        6.92      0.83 o 
   1   4  11      110.98      122.66      3.78 o 
  -4   5  11        5.75        4.88      0.60 o 
  -3   5  11       24.93       27.50      1.43 o 
  -2   5  11       10.76       13.68      1.63 o 
  -1   5  11        1.05        0.76      0.55 o 
   0  -6  12       17.32       14.75      0.96 o 
   1  -6  12       45.96       50.36      1.63 o 
   2  -6  12       35.97       40.25      1.49 o 
   3  -6  12        0.17        0.54      0.48 o 
  -1  -5  12       10.57       11.03      1.22 o 
   0  -5  12       33.03       37.28      1.31 o 
   1  -5  12        8.55       11.07      0.84 o 
   2  -5  12      105.47      117.38      4.44 o 
   3  -5  12       35.19       34.55      1.33 o 
   4  -5  12       16.12       18.27      1.04 o 
  -3  -4  12        7.22        8.76      0.92 o 
  -2  -4  12        9.29       12.87      2.01 o 
  -1  -4  12       54.73       54.26      1.57 o 
   0  -4  12       19.70       26.27      1.21 o 
   1  -4  12       51.01       49.43      2.15 o 
   2  -4  12        9.74       10.24      1.10 o 
   3  -4  12        1.99        3.06      0.54 o 
   4  -4  12       12.71       13.10      0.85 o 
  -3  -3  12       22.83       26.51      1.36 o 
  -2  -3  12       46.50       45.03      1.35 o 
  -1  -3  12       15.70       16.53      0.96 o 
   0  -3  12       15.36       13.16      0.82 o 
   1  -3  12        6.23        6.40      0.67 o 
   2  -3  12       13.73       13.06      0.81 o 
   3  -3  12        8.21        8.70      0.89 o 
   4  -3  12        4.64        4.20      2.11 o 
  -4  -2  12       12.61       11.67      1.01 o 
  -3  -2  12       48.49       49.20      1.66 o 
  -2  -2  12        0.02        0.25      0.38 o 
  -1  -2  12      139.78      142.17      2.37 o 
   0  -2  12       35.52       35.32      1.20 o 
   1  -2  12       27.61       27.18      1.08 o 
   2  -2  12        4.10        2.11      0.45 o 
   3  -2  12        9.07        9.64      0.99 o 
   4  -2  12        0.48       -0.28      0.45 o 
  -4  -1  12        8.17        8.94      0.78 o 
  -3  -1  12       69.68       75.11      2.03 o 
  -2  -1  12       44.67       48.69      1.18 o 
  -1  -1  12       21.00       20.16      0.92 o 
   0  -1  12        7.33        8.03      0.79 o 
   1  -1  12       34.84       34.54      1.18 o 
   2  -1  12       28.22       34.62      1.61 o 
   3  -1  12        0.46        0.31      0.52 o 
   4  -1  12       77.76       87.92      2.78 o 
  -5   0  12        0.78        0.29      0.77 o 
  -4   0  12        2.85        3.10      0.57 o 
  -3   0  12       10.85        8.86      0.75 o 
  -2   0  12       35.26       35.38      1.32 o 
  -1   0  12       28.29       26.14      1.01 o 
   0   0  12      164.83      187.35      3.33 o 
   1   0  12        1.84        2.62      0.67 o 
   2   0  12       68.42       68.66      2.29 o 
   3   0  12       16.52       17.81      1.22 o 
  -5   1  12       19.09       20.77      1.15 o 
  -4   1  12       88.58       91.14      2.37 o 
  -3   1  12        3.48        3.90      0.91 o 
  -2   1  12       23.28       25.52      1.15 o 
  -1   1  12      104.48      108.17      2.54 o 
   0   1  12        4.46        7.76      1.05 o 
   1   1  12       63.89       69.20      3.07 o 
   2   1  12        1.05        2.68      0.71 o 
   3   1  12        7.38        8.48      0.96 o 
  -5   2  12      162.31      175.45      3.75 o 
  -4   2  12        1.56        0.73      0.50 o 
  -3   2  12        3.02        3.10      0.57 o 
  -2   2  12       16.29       16.42      1.92 o 
  -1   2  12        4.09        3.16      0.77 o 
   0   2  12       34.98       36.69      2.01 o 
   1   2  12       19.60       27.21      1.72 o 
   2   2  12        5.53        5.52      0.91 o 
  -4   3  12       37.79       40.32      1.52 o 
  -3   3  12        2.80        3.95      0.61 o 
  -2   3  12        0.22       -0.10      0.57 o 
  -1   3  12       31.14       35.93      2.01 o 
   0   3  12       42.89       47.04      2.30 o 
   1   3  12        0.85        0.67      0.67 o 
  -3   4  12        0.28        0.57      0.67 o 
  -2   4  12       12.86       14.95      1.44 o 
  -1  -4  13        3.44        2.87      0.58 o 
   0  -4  13      103.41      119.30      3.38 o 
   1  -4  13       93.48       97.33      2.33 o 
   2  -4  13       36.03       38.80      1.42 o 
  -2  -3  13        1.82        4.17      0.59 o 
  -1  -3  13       63.62       67.12      1.78 o 
   0  -3  13       59.70       63.76      1.77 o 
   1  -3  13        3.11        3.67      0.57 o 
   2  -3  13        3.05        1.49      0.55 o 
   3  -3  13       50.04       58.54      2.68 o 
  -3  -2  13       44.75       49.49      1.69 o 
  -2  -2  13        5.25        6.11      0.65 o 
  -1  -2  13        2.74        2.66      0.51 o 
   0  -2  13       15.97       15.51      0.87 o 
   1  -2  13       22.24       22.70      1.02 o 
   2  -2  13       11.94       11.55      1.13 o 
   3  -2  13       12.55       12.01      1.16 o 
  -3  -1  13        6.66        6.34      0.75 o 
  -2  -1  13       25.69       27.00      1.22 o 
  -1  -1  13        3.25        3.99      0.54 o 
   0  -1  13       16.81       15.04      0.85 o 
   1  -1  13        9.44        9.42      0.99 o 
   2  -1  13        1.16       -0.07      0.72 o 
  -3   0  13       65.06       66.03      2.30 o 
  -2   0  13       14.10       14.10      1.25 o 
  -1   0  13       29.78       31.55      1.32 o 
   0   0  13       63.32       75.61      2.50 o 
   1   0  13       10.01       14.96      1.20 o 
   2   0  13       35.85       36.28      1.74 o 
  -3   1  13        1.32        2.03      0.57 o 
  -2   1  13       68.22       82.76      2.68 o 
  -1   1  13       24.99       29.12      1.82 o 
   0   1  13       67.43       72.71      2.97 o 
  -3   2  13       42.45       45.68      1.66 o 
  -2   2  13        0.24        0.29      0.67 o 
  -1   2  13       76.55       91.11      3.45 o 
   0   2  13       23.10       24.62      1.72 o 
                                                 
